# Supplementary material for: Mitofusin-2 stabilizes adherens junctions and suppresses endothelial inflammation via modulation of β-catenin signaling
Source: Nat Commun. 2021 May 12;12:2736. doi: 10.1038/s41467-021-23047-6 (PMC8115264; doi:10.1038/s41467-021-23047-6)
Supplement: Supplementary file 4 — Source Data [file 41467_2021_23047_MOESM4_ESM.zip]

Archive with 4 entries (4 files):
- Source Data files/Full microscopy image data set for Main Data (NCOMMS-19-32607C).pptx
- Source Data files/Full microscopy image data set for supp Info (NCOMMS-19-32607C).pptx
- Source Data files/Source data for Main Data (NCOMMS-19-32607C).xlsx
- Source Data files/Source data for Supp Info (NCOMMS-19-32607C).xlsx
