# Supplementary material for: Mitofusin-2 stabilizes adherens junctions and suppresses endothelial inflammation via modulation of β-catenin signaling
Source: Nat Commun. 2021 May 12;12:2736. doi: 10.1038/s41467-021-23047-6 (PMC8115264; doi:10.1038/s41467-021-23047-6)
Supplement: Supplementary file 4 — Source Data [file 41467_2021_23047_MOESM4_ESM.zip › Source Data files/Source data for Main Data (NCOMMS-19-32607C).xlsx]

## Sheet: Fig1b
R1						R2
Distance	Mfn2	VE-cad	Tom20			Distance	Mfn2	Tom20
0	458.286	690.574	255.466			0	1414.29	704.681
0.04	540.855	835	275.171			0.04	1155.02	1450.53
0.08	616.693	974.286	473.71			0.08	957.836	1515.06
0.12	769.537	979.091	451.641			0.12	491.947	815.241
0.16	899.037	1062.39	399.567			0.16	927.129	333.039
0.2	1148.7	1082.68	293.308			0.2	826.563	338.756
0.24	1542.41	897.991	288.93			0.24	852.275	381.987
0.28	1661.2	671.675	257.577			0.28	1099.78	372.136
0.32	1552.9	690.552	253.397			0.32	2492.55	422.106
0.36	1536	870.927	352.631			0.36	3947.26	376.981
0.4	1529.46	939.728	283.805			0.4	3441.37	321.476
0.44	1454.17	699.834	323.178			0.44	1863.55	311.957
0.48	1292.97	590.218	303.161			0.48	1499.34	336.703
0.52	1250.3	678.468	221.303			0.52	3476.4	629.008
0.56	1193.61	703.996	245.662			0.56	8498.64	1240.43
0.6	1261.7	732.518	259.327			0.6	17068.9	1446.15
0.64	991.89	821.163	395.635			0.64	26460.1	975.414
0.68	768.378	982.76	289.468			0.68	28671.4	460.684
0.72	889.004	845.556	398.938			0.72	19840.7	387.457
0.76	735.765	964.793	293.549			0.76	6602.93	446.038
0.8	802.633	1247.8	215.194			0.8	2119.36	398.974
0.84	753.422	1421.22	177.862			0.84	2848.22	318.782
0.88	638.765	1292.02	287.975			0.88	1948.32	416.593
0.92	948.861	1002.76	341.83			0.92	1018.9	747.623
0.96	1086.08	975.866	424.245			0.96	843.6	1208.84
1	1405.38	1233.23	383.615			1	1329.01	1236.84
1.04	1417.04	1540.67	212.216			1.04	1614.31	742.621
1.08	1323.67	1401.93	296.668			1.08	1457.21	368.829
1.12	990.452	1196.65	313.248			1.12	1415.53	323.146
1.16	805.362	1079.98	199.017			1.16	1674.86	316.704
1.2	1169.88	1081.82	189.152			1.2	2081.07	295.307
1.24	1661.88	1014.5	281.231			1.24	2262.8	323.503
1.28	1606.17	890.987	227.384			1.28	2019.54	334.702
1.32	1217.42	829.187	263.508			1.32	1473.88	355.652
1.36	1223.51	795.654	332.435			1.36	975.596	334.701
1.4	1316.43	1160.44	268.244			1.4	863.534	325.599
1.44	1106.53	2412.43	200.9			1.44	971.635	442.05
1.48	1002.76	3519.15	276.893			1.48	1937.93	333.675
1.52	1794.07	3704.69	341.203			1.52	1804.58	421.878
1.56	3951.58	2875.17	380.505			1.56	1571.97	313.616
1.6	6779.12	1724.01	264.683			1.6	2437.12	369.832
1.64	7614.35	1122.21	214.024			1.64	3014.5	492.871
1.68	4977.78	1387.99	224.352			1.68	4061.5	477.936
1.72	1789.57	2109.83	226.132			1.72	4125.7	475.95
1.76	1055.96	2779.72	241.414			1.76	2567.99	448.186
1.8	2490.46	3205.07	215.087			1.8	1716.14	495.446
1.84	3571.97	3597.78	186.054			1.84	2607.11	453.418
1.88	3529.15	4153.48	230.906			1.88	3557.78	396.682
1.92	2622.33	4144.9	281.56			1.92	3694.39	414.351
1.96	1514.47	3491.35	317.936			1.96	3045.76	454.378
2	1793.13	2508.26	307.233			2	3109.12	467.793
2.04	2967.97	1968.91	303.095			2.04	4183.13	499.732
2.08	3265.82	2208.09	318.457			2.08	3592.25	580.31
2.12	2774.37	2424.97	273.381			2.12	3434.58	671.315
2.16	2277.09	2422.21	286.974			2.16	3300.17	823.217
2.2	2507.43	2322.79	281.893			2.2	7193.68	1050.04
2.24	3244.4	2523.91	240.174			2.24	13479.4	954.276
2.28	3848.31	3099.52	264.32			2.28	14666	1072.88
2.32	2902.8	3869.82	632.936			2.32	8839.21	1335.53
2.36	1828.86	4313.81	1435.16			2.36	4325.25	1473.33
2.4	1526.93	3980.01	2304.39			2.4	2814.11	1673.54
2.44	2457.84	3089.35	1926.78			2.44	3121.89	1661.7
2.48	2028.08	2258.71	991.712			2.48	3944.07	1506.6
2.52	1777.27	2011.34	492.214			2.52	4130.57	1398.26
2.56	1253.74	1989.05	448.386			2.56	4924.65	1340.13
2.6	1205.6	1920.46	329.014			2.6	4966.03	1328.65
2.64	1301.27	1938.79	185.294			2.64	4831.22	1315.6
2.68	1416.55	2019.29	287.715			2.68	5007.65	1229.85
2.72	1807.62	2055.24	342.308			2.72	5564.92	1584.78
2.76	2073.79	1992.41	315.964			2.76	6579.96	1993.11
2.8	2125.51	2020.91	330.49			2.8	5691.91	1756.04
2.84	1919.08	2422.59	321.601			2.84	4583.98	1467.43
2.88	1861.36	3078.78	270.139			2.88	5549.66	1300.16
2.92	1714.12	3741.37	266.583			2.92	6202.64	1795.12
2.96	1442.31	3963.05	241.258			2.96	7254.13	3649.01
3	1519.41	3565.22	264.208			3	11773.8	5352.79
3.04	2193.05	2870.68	340.924			3.04	14014.5	6239.82
3.08	2671.19	2965.18	584.719			3.08	12054.9	7946.67
3.12	2541.3	4477.29	637.13			3.12	12780.7	9993.47
3.16	2929.97	5560.52	261.006			3.16	41675.8	10856
3.2	2823.32	5454.05	247.12			3.2	102169	11218.7
3.24	2409.45	4812.72	255.88			3.24	144328	12193.3
3.28	2474.32	4922.16	296.77			3.28	134898	12616.9
3.32	2640.49	6744.46	305.017			3.32	73081.6	9884.7
3.36	3475.81	8661.5	432.404			3.36	20422.8	5575.64
3.4	4427.2	8585.04	398.558			3.4	8041.27	3351.04
3.44	4382.67	6488.27	526.664			3.44	6569.36	4002.54
3.48	3635.38	4942.76	1260.93			3.48	4993.28	5135.84
3.52	3407.48	4093.18	2339.83			3.52	4546.57	3757.32
3.56	3395.72	3407.6	2636.61			3.56	5789.89	2777.8
3.6	3648.67	2795.51	1589.92			3.6	6950.19	4603.53
3.64	3604.84	2460.78	529.347			3.64	6150.34	6634.84
3.68	4080.73	2678.36	232.091			3.68	5918.19	7645.15
3.72	4861.24	2767.7	243.697			3.72	9656.1	9755.36
3.76	4716.62	2899.19	617.207			3.76	12257	9314.9
3.8	4483.64	6256.85	538.876			3.8	9823.33	7621.42
3.84	5196.1	10946.9	381.217			3.84	10638.1	8271.23
3.88	6120.35	16232.4	504.109			3.88	9612.43	7716.27
3.92	5063.91	19513.2	677.609			3.92	7677.25	4520.5
3.96	4152.26	19001.7	683.479			3.96	6480.98	2617.91
4	5010.66	15278.3	571.24			4	8190.49	2597.76
4.04	6692.93	9771.39	1000.07			4.04	11799.3	2373.85
4.08	6493.41	6210.28	1153.57			4.08	15698.4	3439.07
4.12	6372.97	5360.69	1295.83			4.12	16651.4	5715.45
4.16	6948.67	5630.49	1117.33			4.16	13085.9	9174.71
4.2	7235.9	6176.76	586.16			4.2	9205.6	10983.3
4.24	8059.6	6693.01	406.887			4.24	26919.6	10907.8
4.28	9967.09	6992.08	364.492			4.28	65683.5	10585.5
4.32	10366.2	6735.44	349.698			4.32	96161.4	9560.91
4.36	8044.49	5949.1	406.467			4.36	79438.4	8648.72
4.4	10634.3	5133.77	331.231			4.4	36326.7	5162.64
4.44	8632.95	4883.54	360.285			4.44	17536.3	3202.57
4.48	7308.68	5482.71	267.13			4.48	15754.9	3110.43
4.52	9242.19	6016.33	257.618			4.52	11710	6025.74
4.56	11345.4	6726.86	413.227			4.56	9289.23	10611.5
4.6	10657.6	7384.85	528.5			4.6	7939.46	10285
4.64	8378.9	7537.24	408.918			4.64	6904.19	5420.33
4.68	7447.97	6751.13	306.072			4.68	5461.77	3297.1
4.72	6781.98	6268.04	404.767			4.72	5466.69	4123.81
4.76	7785.68	6189.09	819.541			4.76	7208.87	3737.55
4.8	16403.9	13002.6	1256.23			4.8	9924.3	2722.08
4.84	26061.8	22456.8	1637.7			4.84	12191.7	2800.06
4.88	33044.2	29403.4	1477.01			4.88	12396.4	2823.57
4.92	32624.2	33097.4	936.367			4.92	9978.35	2459.83
4.96	28856.7	33944.1	433.463			4.96	7443.82	2243.7
5	31364.3	34070.2	339.37			5	6027.48	2121.47
5.04	42348.4	35219.1	361.634			5.04	5446.17	1584.41
5.08	41925.2	35765.8	327.022			5.08	6087.42	1338.65
5.12	28111.6	33754.6	226.268			5.12	6773.62	1625.3
5.16	12431.4	30524.9	278.132			5.16	6328.6	1656.47
5.2	6362.74	27570.7	350.181			5.2	6364.89	1500.7
5.24	5900.75	25705.4	355.809			5.24	7138	2067
5.28	5908.47	22690.2	491.119			5.28	7637.99	1943.5
5.32	6460.62	17781	746.331			5.32	8570	1808.47
5.36	5873.84	12675.8	840.82			5.36	11589.3	2763.22
5.4	5873.19	8902.24	544.963			5.4	15916.4	4654.94
5.44	4849.06	7161.62	335.31			5.44	38365.4	6359.7
5.48	5053.97	6348.82	273.16			5.48	95959.1	7213.21
5.52	5998.27	6140.58	303.55			5.52	161708	6926.64
5.56	7239.81	6122.58	334.994			5.56	177276	5247.8
5.6	9012.65	6117.98	270.813			5.6	132525	2854.12
5.64	10037.9	6235.54	238.47			5.64	57284.6	1536.13
5.68	9417.76	6499.56	333.255			5.68	11482.6	1804.87
5.72	7071.4	6425.73	278.447			5.72	4108.26	1967.89
5.76	3837.47	5732.44	345.113			5.76	5019.49	4420.81
5.8	2755.4	4904.98	349.69			5.8	6406.51	6179.74
5.84	3857.97	4401.04	337.151			5.84	9597.22	5388.72
5.88	5005.06	4364.79	248.121			5.88	12920.7	2553.78
5.92	5186.28	4555.68	280.407			5.92	14772.2	2602.84
5.96	3656.31	4421.23	304.426			5.96	19113.8	4856.31
6	2954.25	3843.96	221.708			6	8796.81	7287
6.04	3293.99	3235.63	223.99			6.04	8264.14	7279.36
6.08	6396.16	3499.49	343.743			6.08	9629.27	6189.28
6.12	8268.71	4519.29	367.167			6.12	11349.6	4704.2
6.16	7763.57	6004.04	403.512			6.16	12386	2716.27
6.2	6373.37	8856.17	407.208			6.2	12869.3	1885.63
6.24	5458.2	12753	363.491			6.24	12808.5	1695.15
6.28	5502.5	16001.8	371.049			6.28	10168.3	1442.62
6.32	6190.08	17282.9	297.437			6.32	6708.71	1187.37
6.36	6972.76	16964.6	281.716			6.36	4267.64	1101.94
6.4	12768.5	16562.9	276.855			6.4	4106.23	1651.39
6.44	25351.2	16274.1	323.754			6.44	4970.75	2113.56
6.48	31425.1	15973.9	274.465			6.48	7511.64	1711.18
6.52	21777.7	15257.3	285.302			6.52	11257.3	1289.95
6.56	9818.63	15337.4	297.315			6.56	11265.8	1176.88
6.6	5115.89	14726.5	419.853			6.6	6953.4	1347.01
6.64	7045.8	14009.4	398.053			6.64	4147.42	1486.87
6.68	7681.03	15054.1	286.762			6.68	3367.39	1320.09
6.72	11052.6	23040.5	453.399			6.72	4193.64	3323.12
6.76	25345.7	42248.2	522.764			6.76	7626.53	8834.47
6.8	51148.9	67070.4	392.242			6.8	9560	13705.1
6.84	74337.4	84870.1	266.166			6.84	11202	14184.6
6.88	83121.8	90051.8	245.182			6.88	30881.4	9030.75
6.92	82482.9	83703.3	409.979			6.92	63679.7	3801.7
6.96	88606.1	70502	488.187			6.96	83145.9	2783.17
7	115702	59484.1	393.903			7	73684.8	4294.24
7.04	133430	56456.9	276.188			7.04	41045.5	4118.73
7.08	127722	61458.8	367.316			7.08	12726.4	2043.11
7.12	86913.6	63318.8	415.943			7.12	7741.09	742.299
7.16	44914.3	52728.7	336.19			7.16	6524.5	1039.52
7.2	22349	32569.9	339.153			7.2	5258.7	1147.35
7.24	22096.1	15519.7	415.776			7.24	2921.14	727.082
7.28	33078.7	5991	422.03			7.28	3014.05	1072.94
7.32	36896.5	3724.75	379.767			7.32	1846.6	1011.81
7.36	23278.7	4345.47	470.271			7.36	4931.96	760.5
7.4	7414.75	5082.75	358.23			7.4	7297.28	646.072
7.44	6372.32	5278.83	277.733			7.44	6876.62	849.705
7.48	5118.77	4850.09	402.504			7.48	5277.65	1761.55
7.52	12386.6	4273.33	483.529			7.52	4752.74	2512.39
7.56	22766.1	4273.44	388.184			7.56	4536.25	2033.45
7.6	24778.6	4577.01	372.137			7.6	4479.01	1113.77
7.64	14763	4417.8	462.679			7.64	4766.31	825.866
7.68	4792.15	3595.32	410.768			7.68	3922.16	699.195
7.72	4010.45	2684.03	296.43			7.72	2694.49	584.443
7.76	2913.09	2710.71	392.391			7.76	2226.64	565.263
7.8	2957.15	3624.21	315.049			7.8	1799.04	738.529
7.84	3543.78	4144.12	293.058			7.84	2046.98	1041.45
7.88	3913.81	3828.03	431.879			7.88	2535.96	1260.16
7.92	3693.06	2883.25	573.48			7.92	2306.23	1084.53
7.96	3176.97	2166.91	409.653			7.96	1633.23	825.949
8	2573.21	1904.17	320.157			8	2118.3	864.004
8.04	3513.36	2111.52	376.069			8.04	2728.36	805.045
8.08	4192.76	2480.41	468.268			8.08	3229.69	587.468
8.12	3438.98	2488.26	247.603			8.12	2927.08	791.651
8.16	2205.57	2094.4	387.587			8.16	2592.98	746.86
8.2	2517.9	1743.46	458.291			8.2	3231.52	530.202
8.24	2104.92	1743.66	398.482			8.24	3328.63	538.658
8.28	1420.96	2035.95	314.716			8.28	2864.18	589.45
8.32	1520.61	2280.32	300.131			8.32	1803.35	668.003
8.36	1589.98	2371.96	271.12			8.36	1538.14	645.364
8.4	1775.85	2303.03	262.856			8.4	1706.39	563.587
8.44	1551.61	1963.28	288.402			8.44	1838.67	699.055
						8.48	2872.46	997.488
						8.52	7702.96	902.865
						8.56	15019	570.742
						8.6	18634.8	411.258
						8.64	14051.6	456.578
						8.68	5401.06	489.602
						8.72	1362.4	542.87
						8.76	1427.64	565.14
						8.8	763.901	611.837
						8.84	1220.67	636.845
						8.88	1224.03	550.585
						8.92	1191.63	356.667
						8.96	1279.72	485.626
						9	1832.6	696.107
						9.04	2590.47	646.544
						9.08	2503.8	582.378
						9.12	2038.21	479.977
						9.16	1781.36	394.844
						9.2	1458.24	411.607
						9.24	1432.07	414.531
						9.28	1753.15	325.345
						9.32	1883.12	311.937
						9.36	1503.45	318.376
						9.4	993.625	398.617
						9.44	1472.63	397.418
						9.48	1707.24	334.504
						9.52	1331.07	268.364
						9.56	1111.43	299.17
						9.6	1481.6	321.277
						9.64	1653.45	288.077
						9.68	1644.35	335.348
						9.72	1222.39	268.813
						9.76	1177.75	470.629
						9.8	1205.1	1531.51
						9.84	1734.33	2281.08
						9.88	1948	1842.67
						9.92	1705.06	871.491
						9.96	2701.35	429.549
						10	3548.74	705.554
						10.04	2849.62	1171.82
						10.08	1372.85	968.422
						10.12	755.552	499.688
						10.16	981.602	346.513
						10.2	1753.2	279.093
						10.24	2084.71	286.442
						10.28	1532.27	221.493

## Sheet: Fig1c
	Manders' tM1	Manders' tM2
	VE-cadherin	Mfn2
Data 1	0.21	0.53
Data 2	0.48	0.331
Data 3	0.156	0.616
Data 4	0.388	0.626
Data 5	0.294	0.479
Data 6	0.354	0.535
Data 7	0.491	0.747
Data 8	0.425	0.65
Data 9	0.193	0.357

## Sheet: Fig1e
R1
Distance	Tom20	GFP-Mfn2
0	23.333	1398.78
0.1883	0	469.018
0.3765	0	233.739
0.5648	0	0
0.7531	0	0
0.9413	0	172.342
1.1296	0	153.177
1.3179	0	123.419
1.5062	0	422.349
1.6944	0	272.94
1.8827	0	4.675
2.071	0	746.676
2.2592	0	440.585
2.4475	0	12.285
2.6358	0	489.519
2.824	0	348.477
3.0123	0	51.445
3.2006	0	0
3.3888	0	14.722
3.5771	0	0
3.7654	0	602.815
3.9536	0	2289.47
4.1419	0	1056.83
4.3302	3.068	453.43
4.5185	0.948	2761.53
4.7067	0	38.903
4.895	0	341.248
5.0833	0	21.83
5.2715	53.198	926.763
5.4598	175.104	346.884
5.6481	206.758	2354.13
5.8363	168.073	675.265
6.0246	84.532	234.879
6.2129	3.731	5708.43
6.4011	13.069	8379.31
6.5894	17.842	4680.92
6.7777	0	66.573
6.9659	0	373.757
7.1542	0	0
7.3425	0	0
7.5308	0	172.973
7.719	0	560.898
7.9073	0	225.629
8.0956	0	697.594
8.2838	0	228.972
8.4721	0	681.311
8.6604	209.04	641.71
8.8486	1731.97	1440.83
9.0369	2578.08	6149.92
9.2252	2037.66	10254.4
9.4134	1732.37	6183.26
9.6017	1110.15	4104.11
9.79	168.59	1546.32
9.9783	0	146.4
10.1665	0	1004.8
10.3548	0	644.901
10.5431	17.853	0
10.7313	196.653	0
10.9196	5.998	0
11.1079	9.331	894.237
11.2961	0	1952.85
11.4844	0	317.519
11.6727	0	70.042
11.8609	42.067	148.701
12.0492	54.859	521.09
12.2375	0	568.423
12.4257	0	407.616
12.614	0	0
12.8023	0	95.67
12.9906	0	879.886
13.1788	0	1860.9
13.3671	0	521.569
13.5554	0	50.719
13.7436	0	2421.64
13.9319	27.57	737.792
14.1202	11.36	2691.01
14.3084	0	1591.87
14.4967	0	202.55
14.685	0	493.081
14.8732	1.794	329.026
15.0615	16.854	114.857
15.2498	134.109	3448.83
15.438	514.459	10680.2
15.6263	589.892	10563.9
15.8146	1313.66	6648.41
16.0029	3333.46	13281.2
16.1911	3299.22	9330.89
16.3794	408.237	2717.97
16.5677	1.183	575.996
16.7559	0	685.029
16.9442	196.108	480.874
17.1325	1031.96	2219.64
17.3207	2722.08	7701.7
17.509	1828.69	5444.04
17.6973	358.835	1915.64
17.8855	0	1755.65
18.0738	89.191	1098.56
18.2621	1837.89	1250.73
18.4504	4306.89	6603.19
18.6386	3615.22	13170.7
18.8269	1350	5983
19.0152	493.416	1631.38
19.2034	5.702	641.747
19.3917	0	1381.47
19.58	0	818.494
19.7682	161.92	22.725
19.9565	27.51	0
20.1448	0.549	0
20.333	1941.76	538.597
20.5213	3652.74	5235.71
20.7096	6356.54	4184.81
20.8978	4805.1	2813.03
21.0861	2734.11	3474.54
21.2744	1277.83	1927.21
21.4627	12.359	256.029
21.6509	0	0
21.8392	4.516	20.272
22.0275	0	202.592
22.2157	0	563.103
22.404	0	580.319
22.5923	0	678.232
22.7805	0	1257.02
22.9688	0	453.081
23.1571	60.741	1166.65
23.3453	63.603	2162.82
23.5336	0	1441.3
23.7219	0.794	1317.8
23.9101	0	1642.74
24.0984	0	958.675
24.2867	0	332.74
24.475	0	171.869
24.6632	0	49.327
24.8515	0	196.115
25.0398	3.861	694.078
25.228	0	4.223
25.4163	0	926.121
25.6046	0	2786.11
25.7928	0	958.449
25.9811	0	345.523
26.1694	0	201.046
26.3576	0	117.737
26.5459	0	16.545
26.7342	0	181.372
26.9225	0	192.65
27.1107	0	0
27.299	0	1355.67
27.4873	20.483	2947.33
27.6755	34.727	15.362
27.8638	0	443.428
28.0521	0	3808.03
28.2403	0	8.35
28.4286	0	715.793
28.6169	0	417.557
28.8051	0	530.818
28.9934	0	6.465
29.1817	0	1339.93
29.3699	0	2618.71
29.5582	97.164	1814.7
29.7465	91.837	0
29.9348	17.66	283.014
30.123	0	674.443
30.3113	0	0
30.4996	0	82.278
30.6878	0	599.256
30.8761	0	2044.4
31.0644	0.149	0
31.2526	0	0
31.4409	0	340.018
31.6292	0	104.55
31.8174	3.318	0
32.0057	0	0
32.194	0	0
32.3822	0	1008.73
32.5705	0	672.339
32.7588	0	338.581
32.9471	115.998	577.458
33.1353	123.341	0
33.3236	0	0
33.5119	14.321	0
33.7001	32.846	0
33.8884	0	2.426
34.0767	0	67.667

## Sheet: Fig1g
R1						R2
Distance	Mfn1	VE-cad	Tom20			Distance	Mfn1	Tom20
0	939.48	273.049	9465.83			0	1007.94	574.828
0.04	1702.97	846.705	10832.1			0.04	1998.07	592.07
0.08	4256.34	1382	22857.1			0.08	4843.89	559.239
0.12	9254.97	1785.97	36013.8			0.12	5921.21	404.382
0.16	10776.2	2316.87	38523.3			0.16	3842.01	334.301
0.2	6821.64	2493.32	29727.5			0.2	1647.74	384.602
0.24	1624.63	1940.84	18060.2			0.24	1244.26	349.444
0.28	3200.54	814.252	8101.91			0.28	1428.72	380.636
0.32	3330.35	389.455	3831.53			0.32	1501.37	409.43
0.36	3220.81	503.421	2982.03			0.36	1040.53	430.76
0.4	3077.57	501	4203.68			0.4	836.941	365.75
0.44	1980.13	277.665	4826.82			0.44	864.268	571.019
0.48	1134.72	153.227	3831.76			0.48	910.659	623.672
0.52	969.155	289.97	2674.21			0.52	745.553	383.801
0.56	1143.08	574.06	2311.18			0.56	583.579	428.552
0.6	1178.29	858.394	3017.91			0.6	658.44	441.941
0.64	879.847	1092.06	3682.18			0.64	686.778	476.257
0.68	1331.82	1384.9	2954.63			0.68	668.028	507.236
0.72	1412.26	1945.57	1636.18			0.72	805.631	488.693
0.76	1040.62	1918.58	1496.54			0.76	862.552	511.06
0.8	681.346	1317.49	1769.05			0.8	888.488	635.927
0.84	572.708	597.869	2104.69			0.84	866.292	660.372
0.88	965.212	608.359	2426.11			0.88	717.909	532.954
0.92	1064.38	994.411	2205.26			0.92	702.442	546.982
0.96	906.791	717.252	2193.86			0.96	607.832	655.328
1	686.392	394.303	1973.45			1	680.484	829.991
1.04	713.514	319.215	1686.43			1.04	828.59	804.574
1.08	1064.9	380.917	2044			1.08	1231.98	585.438
1.12	1230.81	573.137	2458.33			1.12	1332.39	483.803
1.16	1064.56	460.204	2056.45			1.16	1194.15	470.455
1.2	864.195	592.974	1334.4			1.2	939.593	435.533
1.24	1003.28	1571.79	1542.09			1.24	986.697	365.499
1.28	1000.63	2901.19	1849			1.28	712.812	447.603
1.32	792.615	3723.04	2089.31			1.32	917.937	419.692
1.36	479.013	3309.75	3170.52			1.36	1161.27	463.143
1.4	599.792	1756.91	7602.23			1.4	1240.43	642.603
1.44	1042.3	744.917	16034.6			1.44	1039.08	965.95
1.48	1226.43	314.468	29782.5			1.48	840.991	1240.03
1.52	1066.03	250.611	47110.7			1.52	748.233	1670.34
1.56	1051.3	145.631	64700.2			1.56	718.641	1826.72
1.6	1333.73	184.101	67540.9			1.6	786.964	1530.53
1.64	1252.23	304.461	59341.4			1.64	703.083	1311.44
1.68	952.917	279.672	41807.7			1.68	621.986	1225.43
1.72	793.098	388.988	31611.6			1.72	793.615	1218.94
1.76	808.96	559.047	25726.8			1.76	1041.88	1014.65
1.8	1006.31	628.543	21170.6			1.8	1141.97	764.578
1.84	1013.97	559.31	15462.6			1.84	906.199	733.899
1.88	1603.76	649.263	9230.48			1.88	668.401	959.957
1.92	1768.15	637.279	4539.98			1.92	770.885	1799.37
1.96	3955.41	484.824	3508.74			1.96	886.151	2153.29
2	4362.67	484.908	2767.71			2	1084.86	2319.85
2.04	2329.99	479.454	1736.24			2.04	1577.64	3772.38
2.08	1705.82	514.041	1424.28			2.08	1591.47	6369.78
2.12	2444.82	626.163	1573.25			2.12	1499.94	8698.08
2.16	2422.26	576.724	1699.61			2.16	1357.71	8115.38
2.2	1824.55	668.653	1858.38			2.2	1030.82	7551.83
2.24	1160.38	1041.07	1635.37			2.24	936.787	5455.22
2.28	1011.14	1688.57	1242.15			2.28	1076.82	5235.5
2.32	839.831	1868.65	1127.43			2.32	1615.36	10743.6
2.36	1151.37	1376.46	1166.77			2.36	4737.43	23586.3
2.4	1431.42	631.426	1147.05			2.4	7387.39	36258.1
2.44	1335.54	401.825	963.652			2.44	9557.38	38356.9
2.48	897.603	688.603	1062.92			2.48	11341.8	27335.9
2.52	405.609	835.984	1328.26			2.52	10582.1	16971.4
2.56	567.166	931.839	1174.85			2.56	7292.33	16563.9
2.6	691.135	1774.31	721.597			2.6	2991.72	16883.8
2.64	1295.59	2071.26	608.348			2.64	1967.29	14428.6
2.68	1824.18	1453.27	604.395			2.68	2081.95	9361.75
2.72	1823.89	742.354	572.157			2.72	1857.79	6239.37
2.76	912.033	612.635	556.865			2.76	1313.73	7345.97
2.8	356.843	779.685	548.862			2.8	1129.56	8020.89
2.84	512.337	1870.35	767.966			2.84	1168.34	8826.75
2.88	392.157	2702.23	765.389			2.88	1251.25	9181.38
2.92	246.399	2911.9	512.859			2.92	1388.53	10647.2
2.96	388.138	2114.21	487.071			2.96	1269.72	8893.24
3	419.97	1310.15	452.344			3	1216.7	6704.47
3.04	295.665	1230.95	312.162			3.04	1446.36	11276.6
3.08	287.997	1200.56	471.379			3.08	1781.27	28479.7
3.12	290.617	897.779	594.541			3.12	2112.14	38363.1
3.16	351.224	576.682	544.653			3.16	2137.92	40748.4
3.2	457.778	512.441	350.173			3.2	2720.66	60495.3
3.24	376.729	580.319	1179.81			3.24	3681.45	75941.8
3.28	343.605	658.693	866.276			3.28	2304.74	63266.8
3.32	242.57	611.928	955.549			3.32	1421.51	32843
3.36	391.969	570.466	545.805			3.36	1169.98	16873
3.4	485.015	585.223	555.024			3.4	1409.2	13447.5
3.44	403.569	594.707	625.944			3.44	1874.46	10812.5
3.48	302.014	650.629	656.243			3.48	2031.5	5419.8
3.52	409.616	743.016	748.591			3.52	2060.47	2489.9
3.56	356.659	766.139	665.172			3.56	2020.81	1800.81
3.6	395.317	662.279	618.684			3.6	3292.96	3335.82
3.64	458.85	646.868	548.997			3.64	4142.76	5304.59
3.68	318.964	1046.63	385.11			3.68	3073.89	4953.19
3.72	262.727	1288.17	209.823			3.72	1547.81	3419.63
3.76	446.268	1145.24	340.713			3.76	2098.37	1859.29
3.8	673.395	1123.61	439.266			3.8	7040.82	1284.68
3.84	754.105	948.542	449.328			3.84	12335.2	1487.4
3.88	605.049	628.502	500.014			3.88	9955.06	1539.69
3.92	515.74	650.678	592.609			3.92	3896.04	1490.59
3.96	402.936	840.841	652.787			3.96	1715.34	1620.35
4	347.098	944.939	620.539			4	1941.87	1491.46
4.04	398.089	1039.64	448.241			4.04	1799.55	1396.59
4.08	383.829	950.631	363.907			4.08	1500.34	1354.62
4.12	403.405	790.789	463.262			4.12	948.915	1415.51
4.16	474.012	759.949	589.899			4.16	1328.1	1315.03
4.2	477.003	867.696	648.619			4.2	1360.8	1385.89
4.24	471.604	943.56	440.039			4.24	1426.73	1331.04
4.28	542.5	1336.43	336.521			4.28	1235.91	1281.48
4.32	462.457	2197.85	356.454			4.32	1339.73	1831.9
4.36	507.887	2577.16	351.539			4.36	1571.88	2113.53
4.4	408.663	2535.78	470.41			4.4	2093.58	2107.96
4.44	351.253	2452.03	514.527			4.44	2577.03	2338.6
4.48	488.348	2112.55	356.288			4.48	2721.06	2459.83
4.52	1150.69	1706.6	556.451			4.52	2573.46	1932.61
4.56	2109.32	1431.18	893.38			4.56	2064.1	2322.88
4.6	2086.57	1596.47	1228.02			4.6	1941.58	3237.68
4.64	1805.99	1929.59	756.862			4.64	2268.14	2929.86
4.68	961.429	1547.29	583.366			4.68	2285.13	4407.82
4.72	552.496	1169.94	446.729			4.72	2818.15	11801.4
4.76	592.433	1081.54	424.468			4.76	3090.59	26916.3
4.8	801.532	1303.56	489.087			4.8	2399.7	46211.9
4.84	614.693	1571.62	546.02			4.84	3084.61	64033.4
4.88	713.297	958.859	570.773			4.88	5678.77	81006.1
4.92	635.306	684.292	606.075			4.92	9351.25	91352.3
4.96	503.459	908.948	510.198			4.96	9507.75	82907
5	516.717	1031.61	515.308			5	3930.02	65581.6
5.04	491.083	823.977	594.882			5.04	3316.19	40127.8
5.08	446.044	511.447	521.68			5.08	3323.63	23458.4
5.12	423.537	624.042	479.835			5.12	3310.98	15731.7
5.16	439.218	883.149	459.122			5.16	3490.12	9825.56
5.2	564.905	1170.88	523.788			5.2	2893.31	7617.15
5.24	745.113	1296.39	587.543			5.24	2635.89	9042.14
5.28	734.456	1281.18	664.083			5.28	6040.31	9987.61
5.32	474.724	1029.49	690.797			5.32	14939.2	10540.2
5.36	558.196	827.136	531.123			5.36	17315.9	13316.8
5.4	462.933	928.803	481.606			5.4	11174	17942.5
5.44	430.309	1203.73	462.523			5.44	9807.83	17670.8
5.48	495.796	1453.34	479.301			5.48	14289.9	9238.72
5.52	799.895	1339.87	479.497			5.52	10102.6	7721.69
5.56	1328.61	1019.97	506.497			5.56	6775.44	7185.26
5.6	924.285	852.674	400.772			5.6	9162.84	6445
5.64	606.913	876.65	347.865			5.64	7752.25	4298.31
5.68	388.323	986.196	510.393			5.68	3842.39	3178
5.72	375.247	1158.3	655.699			5.72	3353.57	3512.41
5.76	418.993	1197.06	692.58			5.76	3688.43	5294.65
5.8	473.269	868.726	617.121			5.8	2886.34	6076.33
5.84	522.26	503.835	485.496			5.84	2174.59	5562.61
5.88	498.677	560.997	407.043			5.88	2305.25	4967.37
5.92	508.217	699.131	453.493			5.92	2188.63	4283.66
5.96	450.399	1040.99	552.247			5.96	3663.05	2928.38
6	496.415	1276.41	638.566			6	5810.85	1764.85
6.04	495.373	973.351	699.694			6.04	4798.73	1463.24
6.08	444.574	652.638	650.458			6.08	3923.33	1710.71
6.12	317.631	408.039	491.951			6.12	3845.68	3423.41
6.16	326.016	418.547	472.082			6.16	3643.83	7123.52
6.2	377.561	607.983	555.378			6.2	6492.77	13103.1
6.24	470.69	819.808	415.123			6.24	10312.5	18110.6
6.28	480.037	781.53	317.574			6.28	12685.9	22694.8
6.32	500.42	598.28	387.13			6.32	12249.9	23929
6.36	445.215	455.003	498.43			6.36	8886.72	21712.3
6.4	360.692	441.4	522.665			6.4	3950.58	13236.6
6.44	331.013	476.103	604.38			6.44	3012.83	5389.43
6.48	337.089	641.802	1944.66			6.48	2575.22	2321.69
6.52	369.97	1581.9	7084.62			6.52	1516.74	2115.69
6.56	407.971	3731.56	11922.8			6.56	1223.93	2116.24
6.6	416.461	4776.82	11401.2			6.6	1275.54	2487.44
6.64	399.96	4394.36	7067.85			6.64	2053.86	2388.92
6.68	304.956	2742.98	1704.73			6.68	2274.25	2007.57
6.72	291.581	1710.83	653.709			6.72	2190.4	1820.15
6.76	276.504	1720.95	485.972			6.76	1935.54	1956.01
6.8	334.836	1878.58	480.459			6.8	1575.77	1658.57
6.84	378.466	1594.94	519.102			6.84	2869.24	1116.71
6.88	363.754	950.098	451.944			6.88	3252.56	2654
6.92	347.74	829.423	302.53			6.92	3016.84	7677.06
6.96	297.269	611.877	315.199			6.96	2428.02	13753.5
7	357.105	1422.28	416.072			7	2237.9	16203.4
7.04	380.468	2337.86	479.068			7.04	4457.17	13817.3
7.08	374.26	2397.43	457.716			7.08	11358.3	5246.32
7.12	367.739	1627.78	386.042			7.12	20152.4	2974.86
7.16	380.373	965.36	336.207			7.16	23507.7	5067.48
7.2	434.683	582.561	353.91			7.2	19155.5	6550.72
7.24	382.555	347.849	416.41			7.24	9501.46	5358.39
7.28	269.471	455.695	511.807			7.28	3238.64	2868.35
7.32	314.566	607.951	505.547			7.32	2637.41	1813.11
7.36	347.241	581.335	537.557			7.36	2524.36	1724.38
7.4	328.415	418.439	666.955			7.4	2262	2500.22
7.44	387.791	476.171	641.026			7.44	2764.01	2621.66
7.48	363.462	605.414	351.897			7.48	3742	1898.57
7.52	342.851	563.84	395.181			7.52	5652.31	1700.51
7.56	353.332	592.316	551.466			7.56	8783.36	2141.5
7.6	410.053	813.309	758.1			7.6	7891.04	2048.95
7.64	396.616	1272.27	2151.75			7.64	4368.06	3470.45
7.68	367.626	1920.17	5180.82			7.68	3199.57	10269.9
7.72	351.776	2632.06	6874.88			7.72	3105.16	22321.4
7.76	291.273	3084.83	6049.08			7.76	2847.66	29900.3
7.8	263.037	3012.43	2749.66			7.8	2936.56	26146.7
7.84	364.384	2452.53	332.683			7.84	4775.83	15538.8
7.88	362.344	1554.78	325.891			7.88	3849.18	5103.01
7.92	193.315	915.244	451.793			7.92	2678.84	2709.15
7.96	203.039	1002.43	460.237			7.96	2554.73	3330.84
8	237.593	1298.66	489.344			8	3724.13	3008.48
8.04	209.955	1548.94	422.475			8.04	3966.11	1764.2
8.08	209.412	1927.63	441.812			8.08	3417.97	1710.38
8.12	447.854	2577.74	415.031			8.12	2545.66	3029.15
8.16	1153.1	3056.03	425.027			8.16	2056.97	4024.01
8.2	1676.72	2750.91	523.203			8.2	1443.62	4346.01
8.24	1155.92	1884.73	504.98			8.24	1767.98	5310.72
8.28	480.602	1561.57	471.571			8.28	1906.86	8049.28
8.32	290.115	2183.17	832.596			8.32	2300.45	10065.5
8.36	374.043	3145.73	2597.04			8.36	3256.97	11798.3
8.4	350.06	3474.55	3872.35			8.4	4546.27	12959.3
8.44	275.903	2908.16	3110.89			8.44	5879.22	15071.1
8.48	230.782	2241.72	946.733			8.48	7883.69	15204.8
8.52	220.742	2351.9	895.189			8.52	8550.7	12139.7
8.56	275.584	2559.96	1052.88			8.56	6776.96	6977.99
8.6	327.394	3160.25	818.296			8.6	3532.74	5539.8
8.64	318.244	3782.62	646.668			8.64	4142.15	8988.66
8.68	286.699	3586.27	674.463			8.68	3997.4	12665.6
8.72	248.142	2826.93	777.004			8.72	2448.05	10525.8
8.76	245.894	2410.22	878.842			8.76	4250.78	8733.51
8.8	278.675	2386.09	728.87			8.8	7294.74	15124.6
8.84	290.68	2782.92	451.722			8.84	7723.47	18576.4
8.88	277.408	4165.7	932.273			8.88	6804.33	13533.2
8.92	253.496	5362.73	740.983			8.92	4897.9	7481.76
8.96	239.7	5559.3	449.507			8.96	3263.87	4966.07
9	253.518	5001.23	308.282			9	6116.9	4901.29
9.04	367.529	4282.24	293.787			9.04	15105.8	3816.45
9.08	301.652	4106.09	178.771			9.08	20272.4	3923.66
9.12	277.186	4425.13	346.237			9.12	12857.8	2892.73
9.16	269.714	4550.74	382.773			9.16	3546.99	1848.97
9.2	220.821	4365.3	266.622			9.2	2918.17	2898.1
9.24	271.692	4523.33	219.07			9.24	3014.75	4168.15
9.28	279.558	5381.03	302.303			9.28	2498.62	11847
9.32	318.15	6597.81	348.752			9.32	2479.6	20963.3
9.36	329.301	6909.76	284.417			9.36	2427.44	21168.9
9.4	301.625	5839.77	292.988			9.4	3639.94	13864.4
9.44	318.435	4896.8	291.966			9.44	7787.98	9176.63
9.48	430.85	5044.23	165.881			9.48	8713.44	17859.1
9.52	349.275	4887.91	224.866			9.52	8852.75	28020.2
9.56	284.363	4376.69	466.751			9.56	11399.8	29073
9.6	260.176	8040.1	647.757			9.6	10677.5	17603.9
9.64	266.792	15701.9	357.638			9.64	5846.43	6209.47
9.68	266.215	27850.7	458.976			9.68	3544.72	4146.64
9.72	235.75	40888.1	515.377			9.72	2256.53	3934.54
9.76	304.643	53585.1	512.509			9.76	1689.25	3414.23
9.8	294.064	59685.5	494.005			9.8	1553.71	2494.34
9.84	250.393	62377.7	724.845			9.84	1499.76	1476.16
9.88	322.624	55083.6	927.004			9.88	2065.66	1327.37
9.92	397.152	42242.6	730.585			9.92	2324.39	1457.78
9.96	415.896	25384.4	412.704			9.96	1908.27	1736.93
10	848.995	11787.2	286.694			10	1849.33	1335.32
10.04	702.106	6296.21	244.508			10.04	2308.09	918.309
10.08	485.438	6159.47	307.959			10.08	2164.2	922.255
10.12	430.592	7140.12	442.345			10.12	1767.11	872.55
10.16	535.176	8116.4	488.528			10.16	1514.17	899.97
10.2	602.781	8380.69	468.085			10.2	1135.57	984.209
10.24	770.159	8414.74	474.45			10.24	1001.66	894.713
10.28	798.249	9329.99	477.731			10.28	944.272	883.154
10.32	523.123	10430.2	336.826			10.32	1404.1	766.07
10.36	764.478	10871.4	184.951			10.36	1779.4	749.74
10.4	815.387	9794.31	190.892			10.4	1089.78	534.239
10.44	2524.49	8296.41	193.401			10.44	727.282	560.594
10.48	8224.02	7406.62	188.042			10.48	1126.76	937.039
10.52	9607.04	7176.17	239.021			10.52	944.387	1055.73
10.56	5754.07	8273.35	274.188			10.56	697.414	1801.12
10.6	1126.87	11242.3	309.319			10.6	676.309	4836.58
10.64	609.86	14500.7	340.479			10.64	546.246	7199.4
10.68	641.354	16829	332.48			10.68	517.434	6098.02
10.72	574.551	16180.4	332.66			10.72	738.125	3265.87
10.76	849.974	13722.1	335.997			10.76	872.471	970.693
10.8	924.719	9945.86	391.169			10.8	666.988	397.823
10.84	839.434	6810.86	461.374			10.84	602.776	237.987
10.88	709.243	5710.33	443.686			10.88	889.264	231.809
10.92	702.697	4437.74	425.483			10.92	892.438	183.701
10.96	791.006	3160.47	318.416
11	765.274	2800.99	263.27
11.04	697.531	3343.54	299.969
11.08	686.547	4367.05	280.031
11.12	810.463	5230.09	219.326
11.16	990.814	6914.76	350.909
11.2	1030.91	8798	391.478
11.24	801.727	9800.48	311.305
11.28	676.667	9346.34	254.161
11.32	670.812	7725.4	287.318
11.36	565.651	6009.51	334.306
11.4	472.135	5524.59	311.884
11.44	561.764	5527.75	301.792
11.48	613.733	5576.57	329.506
11.52	544.001	5349.08	331.738
11.56	526.116	5026.3	261.789
11.6	496.992	5510.24	248.401
11.64	533.75	6448.31	228.617
11.68	558.635	6995.56	276.217
11.72	507.291	6484.93	331.445
11.76	481.862	5216.21	383.188
11.8	553.648	3884.18	343.297
11.84	631.681	3251.13	364.404
11.88	511.801	3685.01	608.82
11.92	468.799	4694.94	751.192
11.96	537.181	5727.32	675.646
12	453.113	5294.73	505.429
12.04	368.286	4438.37	338.435
12.08	395.067	4288.34	287.062
12.12	461.24	4330.03	477.611
12.16	460.024	4414.19	699.719
12.2	549.887	4707.17	670.465
12.24	641.429	4856.42	409.221
12.28	480.702	4511.27	408.258
12.32	401.685	3808.64	461.369
12.36	385.119	4238.2	615.206
12.4	471.897	4979.54	596.61
12.44	491.777	4769.86	437.14
12.48	537.658	4227.98	395.552
12.52	450.181	3716.78	549.044
12.56	355.062	3932.71	627.071
12.6	435.036	3846.56	682.14
12.64	504.903	3177.55	887.684
12.68	445.212	1972.61	1053
12.72	499.326	1154.83	2026.23
12.76	597.612	1115.63	2352.91
12.8	533.934	2062.68	3392.43
12.84	453.458	2693.96	2740.85
12.88	529.031	2589.26	1512.74
12.92	504.218	2018.89	1061.67
12.96	658.254	1377.26	705.947
13	715.912	1115.47	765.489
13.04	685.675	858.341	844.56
13.08	656.761	655.811	590.34
13.12	588.594	547.275	343.597
13.16	627.517	620.229	297.269
13.2	650.485	713.42	380.509
13.24	564.505	770.077	456.118
13.28	735.9	915.721	433.054
13.32	996.976	730.161	440.289
13.36	980.631	1014.03	474.133
13.4	822.083	1242.53	612.463
13.44	513.918	1447.36	686.216
13.48	496.826	1382.66	756.475
13.52	456.938	843.509	687.413
13.56	723.673	673.833	606.808
13.6	928.944	1073.67	564.719
13.64	888.232	1453.41	543.697
13.68	742.319	1524.21	490.761
13.72	798.138	1006.09	445.498
13.76	1007.19	589.725	388.07
13.8	1065.6	611.71	392.629
13.84	845.579	675.086	581.831
13.88	692.493	630.414	756.672
13.92	678.296	1519.45	590.936
13.96	739.664	2336.81	521.645
14	656.631	2338.36	529.361
14.04	672.591	1541.86	578.44
14.08	665.985	938.001	626.461
14.12	669.368	866.995	688.925
14.16	932.794	755.243	858.092
14.2	988.588	740.911	1043.07
14.24	699.13	886.386	1083.09
14.28	767.185	922.699	895.168
14.32	871.347	750.142	695.266
14.36	606.793	811.113	618.128
14.4	554.19	777.564	554.127
14.44	682.191	617.399	675.25
14.48	600.139	678.339	1087.51
14.52	536.316	685.614	1182.59
14.56	585.891	587.261	655.998
14.6	585.469	777.061	667.693
14.64	606.258	788.36	919.757
14.68	582.621	542.15	869.703
14.72	632.153	409.436	646.233
14.76	635.202	502.178	650.408
14.8	599.295	841.159	733.904
14.84	477.617	1186.8	590.863
14.88	432.649	1115.67	402.423
14.92	506.339	1298.96	470.102
14.96	485.482	1856.33	525.802
15	584.686	1701.37	445.394
15.04	449.724	1023.71	415.933
15.08	332.223	727.035	354.954
15.12	446.762	758.418	341.57
15.16	497.537	824.972	339.063
15.2	439.528	816.494	385.094
15.24	435.293	778.074	464.878
15.28	402.59	1061.68	551.656
15.32	427.549	980.659	354.716
15.36	416.973	1010.82	406.451
15.4	255.52	952.177	486.729
15.44	296.437	631.233	422.662
15.48	334.586	429.178	441.248
15.52	249.89	554.192	463.337
15.56	270.763	598.794	615.667
15.6	320.232	782.807	854.451
15.64	405.905	767.074	776.76
15.68	510.065	627.44	499.48
15.72	587.281	587.528	522.922
15.76	493.811	717.271	620.263
15.8	381.076	892.701	491.036
15.84	413.974	1083.22	500.887
15.88	365.451	1166.36	572.647
15.92	363.309	1066.06	644.186
15.96	351.985	786.968	540.881
16	348.836	590.412	542.694
16.04	314.793	519.946	471.138
16.08	347.902	791.038	462.821
16.12	365.756	1011.97	556.194
16.16	416.126	882.075	511.619
16.2	449.423	736.783	412.297
16.24	659.137	619.155	322.471
16.28	576.89	603.399	467.244
16.32	444.383	713.702	381.942
16.36	429.608	829.837	396.134
16.4	426.979	890.131	484.277
16.44	448.039	785.702	375.575
16.48	363.723	634.602	425.437
16.52	614.438	686.987	655.575
16.56	725.803	1202.4	631.305
16.6	638.078	1769.97	498.296
16.64	583.851	1770.52	536.209
16.68	278.996	1043.64	628.251

## Sheet: Fig1h
	Manders' tM1	Manders' tM2
	VE-cadherin	Mfn1
Data 1	0.013	0.042
Data 2	0.011	0.026
Data 3	0.004	0.016
Data 4	0.005	0.002
Data 5	0.004	0.008

## Sheet: Fig1j
				IP: Mfn2
				IB:VE-cadherin
			α-Mfn2	mIgG	α-Mfn2/mIgG	mIgG/mIgG
		Exp #1	4848.15	80.95	59.8906	1
		Exp #2	2681.22	80.1163	33.4667	1
		Exp #3	2105.44	37.6455	55.928	1
		Exp #4	1850.57	167.849	11.0252	1
				IP: Mfn2
				IB:β-Catenin
			α-Mfn2	mIgG	α-Mfn2/mIgG	mIgG/mIgG
		Exp #1	4421.77	695.092	6.36142	1
		Exp #2	4580.14	905.77	5.05662	1
		Exp #3	2382.49	540.598	4.40714	1
		Exp #4	2475.2	1097.43	2.25546	1

## Sheet: Fig2b
		Plasma membrane VE-cadherin
			area	mean	relative area	relative intensity
	Control	Data 1	3766.09	49120.8	143.917	86.475
		Data 2	2616.85	45200.3	100	79.5731
		Data 3	1917.35	56803.5	73.2693	100
		Data 4	2833.9	57479.3	108.294	101.19
		Data 5	2657.23	56236.6	101.543	99.0021
	Mfn2-KD	Data 1	740.992	56026.2	28.3162	98.6316
		Data 2	1196.86	56543.3	45.7366	99.5419
		Data 3	1142.63	57057.2	43.6644	100.447
		Data 4	1136.65	55901.4	43.4358	98.4119
		Data 5	1789.06	56136.9	68.3671	98.8265
		Plasma membrane beta-catenin
			area	mean	relative area	relative intensity
	Control	Data 1	1782.15	45576.8	146.016	100
		Data 2	1269.29	45934.6	103.996	100.785
		Data 3	1220.52	44914.6	100	98.547
		Data 4	1208.93	44987.3	99.0504	98.7067
		Data 5	1108.48	45489.6	90.8201	99.8086
	Mfn2-KD	Data 1	789.116	45405.2	64.6541	99.6236
		Data 2	432.254	44713.9	35.4156	98.1067
		Data 3	551.279	45306.1	45.1676	99.4062
		Data 4	1113.97	45878.9	91.2703	100.663
		Data 5	697.632	44822.9	57.1586	98.346
		Data 6	763.206	44598.7	62.5313	97.8539
		Data 7	892.758	44286.7	73.1458	97.1695

## Sheet: Fig2c
	Control							Mfn2-KD
	Exp#1	Exp#2	Exp#3	Exp#4	Exp#5			Exp#1	Exp#2	Exp#3	Exp#4	Exp#5
Time (h)	Res.(ohm)	Res.(ohm)	Res.(ohm)	Res.(ohm)	Res.(ohm)			Res.(ohm)	Res.(ohm)	Res.(ohm)	Res.(ohm)	Res.(ohm)
0	2697.5	2428.6	2083.2	2293.5	2097.8			1748	1620.8	2047.9	1748	1620.8
0.00826417	2690.5	2445.6	2078.9	2289	2092.5			1743.6	1619.7	2047.5	1743.6	1619.7
0.0165975	2682	2463.6	2078.7	2283.6	2088.6			1743.3	1616.2	2050.7	1743.3	1616.2
0.0249308	2675.6	2495.6	2075.9	2278	2086.4			1743.6	1615.6	2051.3	1743.6	1615.6
0.0332642	2669.2	2522.8	2073.1	2276.1	2082.1			1743.7	1615.8	2055.1	1743.7	1615.8
0.0415975	2664	2539.1	2074.5	2269	2079.5			1744.2	1613.6	2056.5	1744.2	1613.6
0.0499306	2659	2563	2069.6	2268.2	2073.8			1742.5	1614.4	2059.7	1742.5	1614.4
0.0582639	2653.5	2588.3	2060.1	2264.1	2073.4			1743.2	1613.3	2060.9	1743.2	1613.3
0.0665972	2650.1	2598.8	2054.5	2264.6	2070.5			1743.5	1613.9	2062	1743.5	1613.9
0.0749306	2639.8	2614.6	2048.8	2268.8	2064.7			1745.2	1615.3	2062.3	1745.2	1615.3
0.0832639	2633.9	2625.3	2042.8	2274.9	2059.9			1743.9	1615.8	2063.3	1743.9	1615.8
0.0915969	2627.5	2636.4	2041.3	2278.6	2054.4			1742.9	1614.9	2064.2	1742.9	1614.9
0.0999303	2621.9	2637.4	2035.5	2283.7	2048.9			1740.7	1615.8	2063.5	1740.7	1615.8
0.108264	2616.7	2643.6	2037.6	2284.7	2044.6			1742.2	1614.1	2063.1	1742.2	1614.1
0.116597	2611.4	2652.3	2032.5	2287.4	2042.7			1744.8	1615.8	2063.1	1744.8	1615.8
0.124931	2608.4	2655.1	2027.2	2293.2	2042.9			1746	1617.5	2063.7	1746	1617.5
0.133264	2602.7	2655.6	2026.9	2296.4	2040.6			1742.9	1617	2063.5	1742.9	1617
0.141597	2599.9	2653.8	2026	2295.5	2037.1			1741.3	1616.6	2059.1	1741.3	1616.6
0.149931	2593.9	2654.4	2021.1	2301.8	2034.7			1741.6	1616.2	2058.2	1741.6	1616.2
0.158264	2591.1	2650.9	2018.3	2304	2030			1741.4	1616.9	2057.7	1741.4	1616.9
0.166597	2585.5	2645.4	2015.8	2304.7	2025.7			1741.6	1618.2	2058.5	1741.6	1618.2
0.17493	2582.2	2636.5	2015.5	2309.8	2023.4			1743.8	1620.1	2060.9	1743.8	1620.1
0.183263	2574.8	2629.3	2014.5	2313.8	2021.8			1742.9	1618.2	2061.6	1742.9	1618.2
0.191597	2573.2	2620.6	2015.8	2314.6	2019.5			1740.7	1616.8	2063.9	1740.7	1616.8
0.19993	2569.7	2611.2	2013.2	2314.6	2018.1			1741.5	1617.9	2065.4	1741.5	1617.9
0.208263	2564.7	2595.9	2013.9	2313.3	2018.7			1741.4	1617.7	2066.4	1741.4	1617.7
0.216597	2567.5	2589.4	2017.5	2315	2015.6			1740.9	1615	2067.7	1740.9	1615
0.22493	2561.4	2591	2017	2314	2011.6			1745.5	1615.4	2062.5	1745.5	1615.4
0.233263	2558.1	2588.7	2017.3	2315.2	2008.9			1743.9	1616	2062.4	1743.9	1616
0.241596	2550.5	2585.1	2020.5	2312.7	2004.2			1742	1616	2065.3	1742	1616
0.24993	2544.8	2572.1	2022.8	2309.5	2000.1			1745.4	1614.4	2065.8	1745.4	1614.4
0.258263	2538.4	2567.1	2023.9	2304.4	1997.9			1746.8	1613.8	2065.4	1746.8	1613.8
0.266596	2533.2	2558.4	2027.5	2304.3	1997.6			1751.8	1613.1	2065.2	1751.8	1613.1
0.27493	2527.1	2550.9	2025.7	2300.4	1998.5			1753.1	1610.1	2065.4	1753.1	1610.1
0.283263	2525.7	2543.7	2023	2306.2	1995.8			1757.7	1609.4	2066.9	1757.7	1609.4
0.291597	2527.1	2543.5	2020.7	2310.8	1992.8			1761.4	1609.4	2070.2	1761.4	1609.4
0.29993	2527.1	2539.7	2018.7	2310.9	1992.3			1762.7	1609	2069.3	1762.7	1609
0.308263	2526.1	2543.8	2013.3	2307.7	1991.8			1762.2	1605.8	2071.5	1762.2	1605.8
0.316597	2523	2536.8	2015.4	2301.8	1992.4			1759.4	1605.8	2072	1759.4	1605.8
0.32493	2525.6	2532.7	2014.9	2302.2	1991.2			1755.8	1610.2	2071.2	1755.8	1610.2
0.333263	2525.4	2525.8	2014.4	2304.1	1989.9			1758	1610.1	2073.1	1758	1610.1
0.341596	2521.5	2516.5	2012.4	2303.9	1990.2			1756.3	1610.8	2070.7	1756.3	1610.8
0.34993	2517.9	2514.2	2012.2	2303.3	1988			1755.3	1611.6	2069.6	1755.3	1611.6
0.358263	2518.9	2516.4	2013.8	2302	1989.5			1753.4	1612	2066.5	1753.4	1612
0.366597	2517.3	2519.6	2008.8	2302.7	1989.4			1751.7	1611.2	2066.1	1751.7	1611.2
0.37493	2519.9	2518.8	2006.1	2299.6	1987.6			1748.3	1610.8	2067.5	1748.3	1610.8
0.383263	2513.9	2518.8	2001.5	2298.9	1988.7			1748.4	1610.3	2067.9	1748.4	1610.3
0.391597	2514.6	2525.6	1997.9	2297.3	1986.6			1749.4	1608.8	2067.5	1749.4	1608.8
0.39993	2504.1	2521.3	1991.6	2296	1982.5			1745.3	1611.8	2069.3	1745.3	1611.8
0.408264	2503.9	2521.2	1994.1	2297.7	1980.3			1743.8	1613.5	2068.1	1743.8	1613.5
0.416597	2500.8	2513.9	1993.8	2297.6	1981.2			1743.8	1614.5	2068.6	1743.8	1614.5
0.424931	2496.7	2512.9	1994.8	2303.3	1980.7			1739.5	1617.6	2068.4	1739.5	1617.6
0.433264	2497.5	2511	1989.4	2304.1	1979.6			1738.2	1618.6	2072.5	1738.2	1618.6
0.441598	2493.8	2509.1	1988	2301.5	1978.5			1736.9	1618.2	2071.3	1736.9	1618.2
0.449931	2490.6	2511.4	1990.6	2300.9	1978.5			1735.5	1617	2067.7	1735.5	1617
0.458264	2488	2509.1	1991.6	2302.6	1976			1733.4	1616.6	2067.6	1733.4	1616.6
0.466598	2490.7	2506	1993.7	2303.8	1974.9			1733.1	1617.1	2063.9	1733.1	1617.1
0.474931	2493	2501.7	1991.6	2306.9	1972.9			1732.5	1615	2067.2	1732.5	1615
0.483265	2493	2504	1993.6	2308	1972.2			1731.7	1617.7	2068.4	1731.7	1617.7
0.491598	2494.2	2505.8	1993.4	2309.2	1973			1732.7	1617.4	2064.4	1732.7	1617.4
0.499932	2496.1	2509.5	1994	2309.4	1969.9			1732.8	1615.7	2063.3	1732.8	1615.7

## Sheet: Fig2d
			FITC-Albumin at 4h
			Control	Mfn2-KD	Mfn2-KD+GFP-Mfn2 OE
		Exp #1	104.512	152.984	104.046
		Exp #2	103.506	117.163	92.5556
		Exp #3	88.359	114.347	97.718

## Sheet: Fig2f
	Plasma membrane VE-cadherin
		area	mean		relative area	relative intensity
Control	Data 1	1411.25	994.805		100	100
	Data 2	1733.65	1019.7		122.846	102.503
	Data 3	1393.35	966.514		98.7317	97.1561
Mfn2-KD	Data 1	643.465	1096.28		45.5955	110.2
	Data 2	911.26	922.137		64.5713	92.6953
	Data 3	649.834	1049.36		46.0468	105.484
Mfn2-KD + GFP-Mfn2	Data 1	1117.94	1012.43		79.2166	101.771
	Data 2	2095.53	1529.19		148.488	153.718
	Data 3	1578.88	1619.28		111.879	162.774
	Data 4	694.496	949.625		49.2115	95.4584
	Data 5	1804.38	714.007		127.857	71.7736
	Data 6	1133.75	963.414		80.337	96.8445
	Plasma membrane beta-catenin
		area	mean		relative area	relative intensity
Control	Data 1	1918.18	2698.09		100	100
	Data 2	1972.3	3067.07		102.821	113.676
	Data 3	1066.14	3042.7		55.5808	112.772
Mfn2-KD	Data 1	598.899	3553.49		31.2223	131.704
	Data 2	593.93	3188.76		30.9632	118.186
	Data 3	691.023	3056.91		36.025	113.299
Mfn2-KD + GFP-Mfn2	Data 1	1173.57	3023.31		61.1813	112.054
	Data 2	2723.82	3215.99		142	119.195
	Data 3	1926.49	3651.83		100.433	135.349
	Data 4	1036.6	1023.85		54.0409	37.9473
	Data 5	924.853	978.919		48.2152	36.282
	Data 6	1719.66	1711.5		89.6509	63.4338

[truncated: 29 more sheets: Fig3a, Fig3b, Fig3d, Fig3e, Fig3h, Fig4a, Fig4b, Fig4c, Fig4d, Fig4f, Fig4h, Fig5a, Fig5b, Fig 5c, Fig5d, Fig5e, Fig5f, Fig5g, Fig5h, Fig6a …]
