# Supplementary material for: Mitofusin-2 stabilizes adherens junctions and suppresses endothelial inflammation via modulation of β-catenin signaling
Source: Nat Commun. 2021 May 12;12:2736. doi: 10.1038/s41467-021-23047-6 (PMC8115264; doi:10.1038/s41467-021-23047-6)
Supplement: Supplementary file 4 — Source Data [file 41467_2021_23047_MOESM4_ESM.zip › Source Data files/Source data for Supp Info (NCOMMS-19-32607C).xlsx]

## Sheet: Raw data for proteomics
				Total Spectral Counts									# peptides									GFP-X/GFP Alone			GFP-X+Stimulation/GFP Alone			GFP-X+Stimulation/GFP-X			Crapome results			Averaged FC and P-Value for All 3 Reps
Identified Proteins	Accession Number	Alternate ID	Molecular Weight	GFPAlone-Rep1	GFPAlone-Rep2	GFPAlone-Rep3	GFPX-Rep1	GFPX-Rep2	GFPX-Rep3	GFPX+Stimulation-Rep1	GFPX+Stimulation-Rep2	GFPX+Stimulation-Rep3	GFPAlone-Rep1	GFPAlone-Rep2	GFPAlone-Rep3	GFPX-Rep1	GFPX-Rep2	GFPX-Rep3	GFPX+Stimulation-Rep1	GFPX+Stimulation-Rep2	GFPX+Stimulation-Rep3	GFP-X/GFP Alone Replicate 1	GFP-X/GFP Alone Replicate 2	GFP-X/GFP Alone Replicate 3	GFP-X + Stimulation/GFP Alone Replicate 1	GFP-X + Stimulation/GFP Alone Replicate 2	GFP-X + Stimulation/GFP Alone Replicate 3	GFP-X + Stimulation/GFP-X Replicate 1	GFP-X + Stimulation/GFP-X Replicate 2	GFP-X + Stimulation/GFP-X Replicate 3	Frequency	Ave SC		AVERAGED GFP-X/GFP Alone	AVERAGED GFP-X + Stimulation/GFP Alone	AVERAGED GFP-X + Stimulation/GFP-X	GFP-X/GFP Alone TTEST	GFP-X + Stimulation/GFP Alone TTEST	GFP-X + Stimulation/GFP-X TTEST
Cluster of Myosin-9 OS=Homo sapiens GN=MYH9 PE=1 SV=4 (MYH9_HUMAN)	MYH9_HUMAN [2]	MYH9	227 kDa	96	71	325	120	132	221	95	117	290	69	57	101	77	81	77	67	78	93	1.25	1.85915	0.68	0.989583	1.64789	0.892308	0.791667	0.886364	1.31222	0.493917	32.8		1.26305	1.17659	0.996749	0.945384	0.975413	0.895959
SWISS-PROT:P00761|TRYP_PIG Trypsin - Sus scrofa (Pig).	P00761		24 kDa	36	68	34	40	72	28	44	68	31	6	4	5	6	5	3	6	6	3	1.11111	1.05882	0.823529	1.22222	1	0.911765	1.1	0.944444	1.10714	#DIV/0!			0.997821	1.04466	1.05053	0.970838	0.919302	0.955982
Neuroblast differentiation-associated protein AHNAK OS=Homo sapiens GN=AHNAK PE=1 SV=2	AHNK_HUMAN	AHNAK	629 kDa	79	63	77	103	110	41	97	92	74	73	62	69	96	102	39	91	88	71	1.3038	1.74603	0.532468	1.22785	1.46032	0.961039	0.941748	0.836364	1.80488	0.150852	192.2		1.1941	1.2164	1.19433	0.631414	0.163646	0.90257
Filamin-A OS=Homo sapiens GN=FLNA PE=1 SV=4	FLNA_HUMAN	FLNA	281 kDa	70	52	47	79	62	28	70	68	39	56	47	40	64	54	25	59	58	36	1.12857	1.19231	0.595745	1	1.30769	0.829787	0.886076	1.09677	1.39286	0.549878	103.2		0.972208	1.04583	1.12524	1	0.837822	0.889581
Filamin-B OS=Homo sapiens GN=FLNB PE=1 SV=2	FLNB_HUMAN	FLNB	278 kDa	63	48	54	65	68	28	54	65	47	53	47	47	53	60	26	45	56	39	1.03175	1.41667	0.518519	0.857143	1.35417	0.87037	0.830769	0.955882	1.67857	0.416058	19.3		0.988977	1.02723	1.15507	0.926515	0.963335	0.910266
Cluster of Keratin, type II cytoskeletal 2 epidermal OS=Homo sapiens GN=KRT2 PE=1 SV=2 (K22E_HUMAN)	K22E_HUMAN [31]	KRT2	65 kDa	61	42	22	88	38	14	42	43	22	56	36	21	63	35	14	40	40	22	1.44262	0.904762	0.636364	0.688525	1.02381	1	0.477273	1.13158	1.57143	0.86618	44.6		0.994583	0.904111	1.06009	0.848456	0.672419	0.655313
Cluster of Vimentin OS=Homo sapiens GN=VIM PE=1 SV=4 (VIME_HUMAN)	VIME_HUMAN [2]	VIM	54 kDa	26	32	43	26	51	38	21	47	43	20	25	26	23	30	23	17	30	26	1	1.59375	0.883721	0.807692	1.46875	1	0.807692	0.921569	1.13158	0.625304	39.5		1.15916	1.09215	0.953613	0.622775	0.743193	0.908015
Cluster of Tubulin beta-6 chain OS=Homo sapiens GN=TUBB6 PE=1 SV=1 (TBB6_HUMAN)	TBB6_HUMAN [9]	TUBB6	50 kDa	44	29	29	47	53	15	42	50	27	31	22	20	36	33	10	33	31	19	1.06818	1.82759	0.517241	0.954545	1.72414	0.931034	0.893617	0.943396	1.8	0.77129	11.4		1.13767	1.20324	1.21234	0.752175	0.536593	0.926537
Annexin A2 OS=Homo sapiens GN=ANXA2 PE=1 SV=2	ANXA2_HUMAN	ANXA2	39 kDa	31	28	24	36	30	20	32	28	22	20	19	16	21	18	14	19	18	16	1.16129	1.07143	0.833333	1.03226	1	0.916667	0.888889	0.933333	1.1	0.364964	7.8		1.02202	0.982975	0.974074	0.853772	0.929576	0.820294
Cluster of Plectin OS=Homo sapiens GN=PLEC PE=1 SV=3 (PLEC_HUMAN)	PLEC_HUMAN [2]	PLEC	532 kDa	17	27	72	31	123	57	30	90	66	17	27	68	31	115	56	30	85	64	1.82353	4.55556	0.791667	1.76471	3.33333	0.916667	0.967742	0.731707	1.15789	0.265207	35		2.39025	2.0049	0.952448	0.380874	0.391184	0.810065
Cluster of Actin, cytoplasmic 1 OS=Homo sapiens GN=ACTB PE=1 SV=1 (ACTB_HUMAN)	ACTB_HUMAN [9]	ACTB	42 kDa	22	27	66	27	43	51	24	34	65	14	14	13	13	15	16	11	15	15	1.22727	1.59259	0.772727	1.09091	1.25926	0.984848	0.888889	0.790698	1.27451	0.883212	36.4		1.19753	1.11167	0.984699	0.904147	0.892903	0.964846
CAD protein OS=Homo sapiens GN=CAD PE=1 SV=3	PYR1_HUMAN	CAD	243 kDa	64	26	16	65	38	9	59	38	14	52	25	16	50	37	8	48	37	13	1.01562	1.46154	0.5625	0.921875	1.46154	0.875	0.907692	1	1.55556	0.357664	11.3		1.01322	1.08614	1.15442	0.931312	0.936206	0.987951
Cluster of ATP-dependent RNA helicase DDX3X OS=Homo sapiens GN=DDX3X PE=1 SV=3 (DDX3X_HUMAN)	DDX3X_HUMAN [2]	DDX3X	73 kDa	38	25	19	38	32	16	31	30	13	30	20	17	29	26	15	26	25	13	1	1.28	0.842105	0.815789	1.2	0.684211	0.815789	0.9375	0.8125	0.515815	10.5		1.0407	0.9	0.855263	0.884758	0.758412	0.672587
Protein disulfide-isomerase A6 OS=Homo sapiens GN=PDIA6 PE=1 SV=1	PDIA6_HUMAN	PDIA6	48 kDa	65	23	18	84	28	17	67	30	17	20	13	13	23	15	11	20	16	13	1.29231	1.21739	0.944444	1.03077	1.30435	0.944444	0.797619	1.07143	1	0.313869	6.7		1.15138	1.09319	0.956349	0.779017	0.905657	0.854593
Coatomer subunit alpha OS=Homo sapiens GN=COPA PE=1 SV=2	COPA_HUMAN	COPA	138 kDa	20	22	15	27	21	12	17	27	15	19	22	14	24	20	12	17	27	14	1.35	0.954545	0.8	0.85	1.22727	1	0.62963	1.28571	1.25	0.209246	4.8		1.03485	1.02576	1.05511	0.846106	0.883108	0.956364
Dedicator of cytokinesis protein 6 OS=Homo sapiens GN=DOCK6 PE=1 SV=3	DOCK6_HUMAN	DOCK6	230 kDa	41	20	15	50	30	14	40	32	13	40	19	14	45	30	13	37	29	13	1.21951	1.5	0.933333	0.97561	1.6	0.866667	0.8	1.06667	0.928571	0.0170316	1.4		1.21762	1.14743	0.931746	0.670964	0.803655	0.830552
Cluster of Keratin, type II cytoskeletal 1 OS=Homo sapiens GN=KRT1 PE=1 SV=6 (K2C1_HUMAN)	K2C1_HUMAN [2]	KRT1	66 kDa	37	20	14	53	23	3	35	30	18	26	19	12	32	21	3	26	24	16	1.43243	1.15	0.214286	0.945946	1.5	1.28571	0.660377	1.30435	6	0.939173	79.5		0.932239	1.24389	2.65491	0.876327	0.663804	0.935084
Basement membrane-specific heparan sulfate proteoglycan core protein OS=Homo sapiens GN=HSPG2 PE=1 SV=4	PGBM_HUMAN	HSPG2	469 kDa	57	19	19	81	46	11	69	50	13	50	19	17	63	42	10	57	44	11	1.42105	2.42105	0.578947	1.21053	2.63158	0.684211	0.851852	1.08696	1.18182	0.00729927	10.7		1.47368	1.50877	1.04021	0.580236	0.584337	0.942492
Cluster of Heat shock cognate 71 kDa protein OS=Homo sapiens GN=HSPA8 PE=1 SV=1 (HSP7C_HUMAN)	HSP7C_HUMAN [4]	HSPA8	71 kDa	22	19	15	30	23	11	33	25	14	21	16	14	23	18	10	26	19	13	1.36364	1.21053	0.733333	1.5	1.31579	0.933333	1.1	1.08696	1.27273	0.963504	39.2		1.1025	1.24971	1.15323	0.675049	0.414889	0.750178
Mitogen-activated protein kinase 1 OS=Homo sapiens GN=MAPK1 PE=1 SV=3	MK01_HUMAN	MAPK1	41 kDa	33	19	14	37	24	9	32	21	15	16	13	9	18	15	7	18	14	9	1.12121	1.26316	0.642857	0.969697	1.10526	1.07143	0.864865	0.875	1.66667	0.0364964	1.5		1.00908	1.0488	1.13551	0.899251	0.933945	0.947414
Cluster of Keratin, type I cytoskeletal 18 OS=Homo sapiens GN=KRT18 PE=1 SV=2 (K1C18_HUMAN)	K1C18_HUMAN [7]	KRT18	48 kDa	15	19	8	1	4	4	1	4	7	11	10	6	1	4	4	1	4	6	0.0666667	0.210526	0.5	0.0666667	0.210526	0.875	1	1	1.75	0.579075	12.3		0.259064	0.384064	1.25	0.0308622	0.0519797	0.64333
Cluster of Heat shock protein HSP 90-beta OS=Homo sapiens GN=HSP90AB1 PE=1 SV=4 (HS90B_HUMAN)	HS90B_HUMAN [7]	HSP90AB1	83 kDa	18	18	19	26	31	12	20	28	17	19	17	19	25	28	12	20	27	16	1.44444	1.72222	0.631579	1.11111	1.55556	0.894737	0.769231	0.903226	1.41667	0.673966	30.7		1.26608	1.18713	1.02971	0.458628	0.369564	0.848993
Filamin-C OS=Homo sapiens GN=FLNC PE=1 SV=3	FLNC_HUMAN	FLNC	291 kDa	23	18	18	30	36	10	32	30	15	20	18	15	25	33	9	26	26	14	1.30435	2	0.555556	1.3913	1.66667	0.833333	1.06667	0.833333	1.5	0.357664	11.7		1.28663	1.2971	1.13333	0.519541	0.345648	0.973735
Cluster of Far upstream element-binding protein 2 OS=Homo sapiens GN=KHSRP PE=1 SV=4 (FUBP2_HUMAN)	FUBP2_HUMAN [2]	KHSRP	73 kDa	20	18	11	22	20	9	16	19	8	18	16	10	20	18	8	14	17	7	1.1	1.11111	0.818182	0.8	1.05556	0.727273	0.727273	0.95	0.888889	0.323601	9.4		1.00976	0.860943	0.855387	0.897859	0.663804	0.635529
Unconventional myosin-Ic OS=Homo sapiens GN=MYO1C PE=1 SV=4	MYO1C_HUMAN	MYO1C	122 kDa	10	17	36	17	23	27	16	21	30	10	16	24	16	22	19	15	20	20	1.7	1.35294	0.75	1.6	1.23529	0.833333	0.941176	0.913043	1.11111	0.160584	10.7		1.26765	1.22288	0.988444	0.880065	0.886665	1
78 kDa glucose-regulated protein OS=Homo sapiens GN=HSPA5 PE=1 SV=2	GRP78_HUMAN	HSPA5	72 kDa	25	17	13	26	22	8	21	21	12	23	15	11	22	21	7	20	19	12	1.04	1.29412	0.615385	0.84	1.23529	0.923077	0.807692	0.954545	1.5	0.875912	16.9		0.983167	0.999457	1.08741	0.961547	0.946072	0.919898
Cluster of Clathrin heavy chain 1 OS=Homo sapiens GN=CLTC PE=1 SV=5 (CLH1_HUMAN)	CLH1_HUMAN [2]	CLTC	192 kDa	25	16	35	30	36	14	28	29	25	25	16	28	27	31	14	25	27	21	1.2	2.25	0.4	1.12	1.8125	0.714286	0.933333	0.805556	1.78571	0.437956	17.2		1.28333	1.2156	1.17487	0.883724	0.739799	0.925249
Ras GTPase-activating-like protein IQGAP1 OS=Homo sapiens GN=IQGAP1 PE=1 SV=1	IQGA1_HUMAN	IQGAP1	189 kDa	11	16	19	18	29	7	18	22	13	10	16	18	17	28	7	17	21	12	1.63636	1.8125	0.368421	1.63636	1.375	0.684211	1	0.758621	1.85714	0.231144	5.8		1.27243	1.23186	1.20525	0.713593	0.541034	0.963595
Probable ATP-dependent RNA helicase DDX17 OS=Homo sapiens GN=DDX17 PE=1 SV=2	DDX17_HUMAN	DDX17	80 kDa	11	16	6	12	16	4	10	15	5	11	14	6	11	15	4	10	14	5	1.09091	1	0.666667	0.909091	0.9375	0.833333	0.833333	0.9375	1.25	0.579075	8.4		0.919192	0.893308	1.00694	0.945216	0.818549	0.890795
Cluster of Tubulin alpha-1A chain OS=Homo sapiens GN=TUBA1A PE=1 SV=1 (TBA1A_HUMAN)	TBA1A_HUMAN [4]	TUBA1A	50 kDa	21	15	19	26	25	12	27	23	16	15	11	12	16	17	9	14	16	13	1.2381	1.66667	0.631579	1.28571	1.53333	0.842105	1.03846	0.92	1.33333	0.946472	34.9		1.17878	1.22038	1.09726	0.611122	0.373901	0.865478
Prelamin-A/C OS=Homo sapiens GN=LMNA PE=1 SV=1	LMNA_HUMAN	LMNA	74 kDa	13	15	15	15	23	13	18	24	10	13	15	15	15	20	13	18	21	10	1.15385	1.53333	0.866667	1.38462	1.6	0.666667	1.2	1.04348	0.769231	0.223844	12.4		1.18462	1.21709	1.00424	0.441823	0.505845	0.950804
Heterogeneous nuclear ribonucleoprotein K OS=Homo sapiens GN=HNRNPK PE=1 SV=1	HNRPK_HUMAN	HNRNPK	51 kDa	16	15	9	16	15	7	15	14	6	14	12	7	13	13	6	13	12	5	1	1	0.777778	0.9375	0.933333	0.666667	0.9375	0.933333	0.857143	0.70073	16.3		0.925926	0.845833	0.909325	0.86172	0.666618	0.816142
Probable ATP-dependent RNA helicase DDX5 OS=Homo sapiens GN=DDX5 PE=1 SV=1	DDX5_HUMAN	DDX5	69 kDa	9	15	9	12	17	6	10	18	8	9	12	9	11	16	6	10	17	8	1.33333	1.13333	0.666667	1.11111	1.2	0.888889	0.833333	1.05882	1.33333	0.600973	8.7		1.04444	1.06667	1.07516	0.867763	0.797751	0.943373
Cluster of Talin-1 OS=Homo sapiens GN=TLN1 PE=1 SV=3 (TLN1_HUMAN)	TLN1_HUMAN [2]	TLN1	270 kDa	28	14	16	35	33	9	35	23	7	27	14	15	32	30	8	32	21	7	1.25	2.35714	0.5625	1.25	1.64286	0.4375	1	0.69697	0.777778	0.199513	11		1.38988	1.11012	0.824916	0.538545	0.812558	0.748477
Tight junction protein ZO-2 OS=Homo sapiens GN=TJP2 PE=1 SV=2	ZO2_HUMAN	TJP2	134 kDa	23	14	6	30	20	4	27	22	7	23	14	6	27	20	4	27	20	7	1.30435	1.42857	0.666667	1.17391	1.57143	1.16667	0.9	1.1	1.75	0.0778589	4.3		1.1332	1.304	1.25	0.705324	0.606352	0.948327
Protein-glutamine gamma-glutamyltransferase 2 OS=Homo sapiens GN=TGM2 PE=1 SV=2	TGM2_HUMAN	TGM2	77 kDa	25	14	14	31	17	6	26	21	10	18	13	12	18	13	6	18	16	9	1.24	1.21429	0.428571	1.04	1.5	0.714286	0.83871	1.23529	1.66667	0.0145985	8.8		0.960952	1.08476	1.24689	0.969186	0.834525	0.913446
Microtubule-associated protein 4 OS=Homo sapiens GN=MAP4 PE=1 SV=3	MAP4_HUMAN	MAP4	121 kDa	13	14	12	11	13	9	10	9	10	13	14	12	11	13	9	10	9	10	0.846154	0.928571	0.75	0.769231	0.642857	0.833333	0.909091	0.692308	1.11111	0.209246	17.1		0.841575	0.748474	0.90417	0.196261	0.00749043	0.32946
Angiopoietin-2 OS=Homo sapiens GN=ANGPT2 PE=1 SV=1	ANGP2_HUMAN	ANGPT2	57 kDa	12	14	6	14	15	4	13	18	7	12	13	6	13	12	4	13	15	7	1.16667	1.07143	0.666667	1.08333	1.28571	1.16667	0.928571	1.2	1.75	#DIV/0!			0.968254	1.17857	1.29286	0.94133	0.642206	0.74274
ATP-dependent 6-phosphofructokinase, platelet type OS=Homo sapiens GN=PFKP PE=1 SV=2	PFKAP_HUMAN	PFKP	86 kDa	17	14	12	18	15	8	14	17	11	15	14	11	16	14	8	13	16	11	1.05882	1.07143	0.666667	0.823529	1.21429	0.916667	0.777778	1.13333	1.375	#DIV/0!			0.932306	0.984827	1.09537	0.849752	0.889917	0.927296
Peroxiredoxin-1 OS=Homo sapiens GN=PRDX1 PE=1 SV=1	PRDX1_HUMAN	PRDX1	22 kDa	13	14	11	18	15	8	10	16	10	11	11	11	14	12	7	9	12	9	1.38462	1.07143	0.727273	0.769231	1.14286	0.909091	0.555556	1.06667	1.25	0.615572	7.9		1.06111	0.940393	0.957407	0.762525	0.77558	0.665294
Uveal autoantigen with coiled-coil domains and ankyrin repeats OS=Homo sapiens GN=UACA PE=1 SV=2	UACA_HUMAN	UACA	163 kDa	38	13	16	51	32	11	36	40	20	32	11	16	42	29	10	32	36	17	1.34211	2.46154	0.6875	0.947368	3.07692	1.25	0.705882	1.25	1.81818	0.0145985	1.8		1.49705	1.7581	1.25802	0.554886	0.387256	0.96176
Cluster of Keratin, type I cytoskeletal 10 OS=Homo sapiens GN=KRT10 PE=1 SV=6 (K1C10_HUMAN)	K1C10_HUMAN [6]	KRT10	59 kDa	28	13	21	58	17	9	24	24	15	20	12	13	25	15	9	17	17	12	2.07143	1.30769	0.428571	0.857143	1.84615	0.714286	0.413793	1.41176	1.66667	0.863747	65		1.26923	1.13919	1.16407	0.666362	0.952605	0.67438
E3 ubiquitin-protein ligase TRIM32 OS=Homo sapiens GN=TRIM32 PE=1 SV=2	TRI32_HUMAN	TRIM32	72 kDa	20	13	7	23	18	6	19	20	9	15	11	7	17	14	6	13	15	7	1.15	1.38462	0.857143	0.95	1.53846	1.28571	0.826087	1.11111	1.5	0.00243309	1		1.13059	1.25806	1.14573	0.729451	0.631431	0.95935
DNA replication licensing factor MCM3 OS=Homo sapiens GN=MCM3 PE=1 SV=3	MCM3_HUMAN	MCM3	91 kDa	18	13	1	7	11	1	8	13	1	16	12	1	6	11	1	8	13	1	0.388889	0.846154	1	0.444444	1	1	1.14286	1.18182	1	0.291971	6.6		0.745014	0.814815	1.10823	0.498001	0.615389	0.836232
Protein transport protein Sec23A OS=Homo sapiens GN=SEC23A PE=1 SV=2	SC23A_HUMAN	SEC23A	86 kDa	15	13	6	16	16	3	14	14	6	13	12	6	12	13	3	12	12	6	1.06667	1.23077	0.5	0.933333	1.07692	1	0.875	0.875	2	0.0778589	1.8		0.932479	1.00342	1.25	0.951222	1	0.95091
Protein transport protein Sec24A OS=Homo sapiens GN=SEC24A PE=1 SV=2	SC24A_HUMAN	SEC24A	120 kDa	9	13	4	8	16	3	5	14	2	8	11	4	7	14	3	5	12	2	0.888889	1.23077	0.75	0.555556	1.07692	0.5	0.625	0.875	0.666667	0.0170316	1.6		0.956553	0.710826	0.722222	0.945649	0.726858	0.721514
Heterogeneous nuclear ribonucleoprotein H2 OS=Homo sapiens GN=HNRNPH2 PE=1 SV=1	HNRH2_HUMAN	HNRNPH2	49 kDa	10	13	5	11	12	3	9	11	2	6	7	5	8	6	3	6	7	2	1.1	0.923077	0.6	0.9	0.846154	0.4	0.818182	0.916667	0.666667	0.647202	7		0.874359	0.715385	0.800505	0.865116	0.607168	0.752315
Cytoplasmic dynein 1 heavy chain 1 OS=Homo sapiens GN=DYNC1H1 PE=1 SV=5	DYHC1_HUMAN	DYNC1H1	532 kDa	29	12	18	48	39	5	48	34	15	29	12	18	47	38	5	48	34	15	1.65517	3.25	0.277778	1.65517	2.83333	0.833333	1	0.871795	3	0.318735	16.6		1.72765	1.77395	1.62393	0.476199	0.305184	0.923075
Coatomer subunit beta' OS=Homo sapiens GN=COPB2 PE=1 SV=2	COPB2_HUMAN	COPB2	102 kDa	5	12	10	8	13	4	6	14	6	5	12	10	8	13	4	6	14	6	1.6	1.08333	0.4	1.2	1.16667	0.6	0.75	1.07692	1.5	0.192214	3.6		1.02778	0.988889	1.10897	0.851237	0.926249	0.93303
YLP motif-containing protein 1 OS=Homo sapiens GN=YLPM1 PE=1 SV=3	YLPM1_HUMAN	YLPM1	220 kDa	11	12	5	13	11	3	5	11	2	11	12	4	13	10	3	5	10	2	1.18182	0.916667	0.6	0.454545	0.916667	0.4	0.384615	1	0.666667	#DIV/0!			0.899495	0.590404	0.683761	0.933557	0.386406	0.499125
DNA replication licensing factor MCM5 OS=Homo sapiens GN=MCM5 PE=1 SV=5	MCM5_HUMAN	MCM5	82 kDa	14	12	2	14	12	0	10	13	0	14	12	2	14	12	0	10	13	0	1	1	0	0.714286	1.08333	0	0.714286	1.08333	#DIV/0!	0.243309	5		0.666667	0.599206	#DIV/0!	0.913059	0.773233	0.873178
Heterogeneous nuclear ribonucleoprotein H OS=Homo sapiens GN=HNRNPH1 PE=1 SV=4	HNRH1_HUMAN	HNRNPH1	49 kDa	14	12	9	17	10	5	11	12	9	9	7	8	12	7	5	8	9	8	1.21429	0.833333	0.555556	0.785714	1	1	0.647059	1.2	1.8	0.639903	13.7		0.867725	0.928571	1.21569	0.803987	0.587914	1
Fibronectin OS=Homo sapiens GN=FN1 PE=1 SV=4	FINC_HUMAN	FN1	263 kDa	36	11	15	46	24	14	42	27	18	28	11	13	35	22	13	31	25	16	1.27778	2.18182	0.933333	1.16667	2.45455	1.2	0.913043	1.125	1.28571	0.0486618	12.9		1.46431	1.60707	1.10792	0.580916	0.469676	0.936329
Glyceraldehyde-3-phosphate dehydrogenase OS=Homo sapiens GN=GAPDH PE=1 SV=3	G3P_HUMAN	GAPDH	36 kDa	18	11	20	23	17	8	21	18	10	10	8	11	10	8	5	12	9	6	1.27778	1.54545	0.4	1.16667	1.63636	0.5	0.913043	1.05882	1.25	0.603406	13		1.07441	1.10101	1.07396	0.951427	1	0.954222
Pyruvate kinase PKM OS=Homo sapiens GN=PKM PE=1 SV=4	KPYM_HUMAN	PKM	58 kDa	16	11	13	19	17	8	18	14	12	13	10	12	15	15	7	16	13	11	1.1875	1.54545	0.615385	1.125	1.27273	0.923077	0.947368	0.823529	1.5	0.605839	17.7		1.11611	1.10693	1.0903	0.735567	0.590899	1
Thioredoxin domain-containing protein 5 OS=Homo sapiens GN=TXNDC5 PE=1 SV=2	TXND5_HUMAN	TXNDC5	48 kDa	18	11	8	18	13	5	14	13	7	13	11	7	12	12	5	11	12	7	1	1.18182	0.625	0.777778	1.18182	0.875	0.777778	1	1.4	0.0729927	1.7		0.935606	0.944865	1.05926	0.948049	0.799366	0.886177
Histone H4 OS=Homo sapiens GN=HIST1H4A PE=1 SV=2	H4_HUMAN	HIST1H4A	11 kDa	8	11	8	9	13	8	8	13	8	6	6	4	6	6	4	5	6	4	1.125	1.18182	1	1	1.18182	1	0.888889	1	1	0.547445	13.6		1.10227	1.06061	0.962963	0.613011	0.748868	0.889917
Programmed cell death 6-interacting protein OS=Homo sapiens GN=PDCD6IP PE=1 SV=1	PDC6I_HUMAN	PDCD6IP	96 kDa	8	11	4	9	9	2	5	7	1	8	11	4	9	9	2	5	7	1	1.125	0.818182	0.5	0.625	0.636364	0.25	0.555556	0.777778	0.5	0.13382	2.6		0.814394	0.503788	0.611111	0.762525	0.282631	0.469706
Mitogen-activated protein kinase 3 OS=Homo sapiens GN=MAPK3 PE=1 SV=4	MK03_HUMAN	MAPK3	43 kDa	19	11	7	23	17	5	17	16	8	10	9	5	12	11	4	10	12	5	1.21053	1.54545	0.714286	0.894737	1.45455	1.14286	0.73913	0.941176	1.6	0.00973236	2		1.15676	1.16405	1.09344	0.696526	0.783322	0.835275
Cluster of Myosin regulatory light chain 12A OS=Homo sapiens GN=MYL12A PE=1 SV=2 (ML12A_HUMAN)	ML12A_HUMAN [3]	MYL12A	20 kDa	8	10	35	13	14	25	11	13	31	6	6	10	8	7	9	8	7	8	1.625	1.4	0.714286	1.375	1.3	0.885714	0.846154	0.928571	1.24	0.352798	4.2		1.24643	1.1869	1.00491	0.973687	0.953591	0.899453
DnaJ homolog subfamily C member 10 OS=Homo sapiens GN=DNAJC10 PE=1 SV=2	DJC10_HUMAN	DNAJC10	91 kDa	17	10	5	20	12	4	16	14	6	14	10	4	16	11	3	13	13	5	1.17647	1.2	0.8	0.941176	1.4	1.2	0.8	1.16667	1.5	0.0632603	9.7		1.05882	1.18039	1.15556	0.828971	0.787705	1
Protein transport protein Sec24C OS=Homo sapiens GN=SEC24C PE=1 SV=3	SC24C_HUMAN	SEC24C	118 kDa	12	10	7	18	13	4	12	15	6	12	9	6	18	12	4	12	14	5	1.5	1.3	0.571429	1	1.5	0.857143	0.666667	1.15385	1.5	0.0705596	2.1		1.12381	1.11905	1.10684	0.669291	0.681517	0.897859
Cluster of Elongation factor 1-alpha 1 OS=Homo sapiens GN=EEF1A1 PE=1 SV=1 (EF1A1_HUMAN)	EF1A1_HUMAN [3]	EEF1A1	50 kDa	10	10	8	12	11	8	11	14	9	7	7	6	8	8	6	8	8	6	1.2	1.1	1	1.1	1.4	1.125	0.916667	1.27273	1.125	0.851582	21.9		1.1	1.20833	1.1048	0.507158	0.279083	0.623958
Polymerase I and transcript release factor OS=Homo sapiens GN=PTRF PE=1 SV=1	PTRF_HUMAN	PTRF	43 kDa	9	10	11	15	12	9	12	13	11	7	8	9	10	8	6	9	8	7	1.66667	1.2	0.818182	1.33333	1.3	1	0.8	1.08333	1.22222	0.0437956	3.8		1.22828	1.21111	1.03519	0.334852	0.070484	1
Catenin delta-1 OS=Homo sapiens GN=CTNND1 PE=1 SV=1	CTND1_HUMAN	CTNND1	108 kDa	15	10	4	18	11	1	12	12	1	14	10	4	17	10	1	12	12	1	1.2	1.1	0.25	0.8	1.2	0.25	0.666667	1.09091	1	0.0778589	4.6		0.85	0.75	0.919192	0.957431	0.797136	0.799684
Cluster of ADP/ATP translocase 2 OS=Homo sapiens GN=SLC25A5 PE=1 SV=7 (ADT2_HUMAN)	ADT2_HUMAN [3]	SLC25A5	33 kDa	4	10	3	4	8	3	4	9	3	5	10	3	4	8	3	4	9	3	1	0.8	1	1	0.9	1	1	1.125	1	0.542579	7.1		0.933333	0.966667	1.04167	0.814902	0.913059	0.896408
Cluster of Alpha-actinin-4 OS=Homo sapiens GN=ACTN4 PE=1 SV=2 (ACTN4_HUMAN)	ACTN4_HUMAN [4]	ACTN4	105 kDa	14	9	48	17	28	25	15	27	43	14	9	42	17	28	24	15	27	41	1.21429	3.11111	0.520833	1.07143	3	0.895833	0.882353	0.964286	1.72	0.343066	13.3		1.61541	1.65575	1.18888	0.980293	0.766671	0.598269
ATP-citrate synthase OS=Homo sapiens GN=ACLY PE=1 SV=3	ACLY_HUMAN	ACLY	121 kDa	19	9	4	24	14	1	21	13	3	19	9	4	22	14	1	20	12	3	1.26316	1.55556	0.25	1.10526	1.44444	0.75	0.875	0.928571	3	0.287105	12.4		1.0229	1.0999	1.60119	0.784681	0.819043	0.940922
Nucleolin OS=Homo sapiens GN=NCL PE=1 SV=3	NUCL_HUMAN	NCL	77 kDa	8	9	17	13	14	8	8	11	13	8	9	14	11	14	8	7	11	11	1.625	1.55556	0.470588	1	1.22222	0.764706	0.615385	0.785714	1.625	0.635036	16.6		1.21705	0.995643	1.0087	0.926603	0.845015	0.693197
Elongation factor 2 OS=Homo sapiens GN=EEF2 PE=1 SV=4	EF2_HUMAN	EEF2	95 kDa	14	9	11	15	15	5	15	18	4	14	9	10	14	15	5	14	18	4	1.07143	1.66667	0.454545	1.07143	2	0.363636	1	1.2	0.8	0.50365	14.5		1.06421	1.14502	1	0.931368	0.834915	0.907798
Protein disulfide-isomerase OS=Homo sapiens GN=P4HB PE=1 SV=3	PDIA1_HUMAN	P4HB	57 kDa	13	9	9	18	8	2	18	10	3	13	9	9	16	8	2	16	10	3	1.38462	0.888889	0.222222	1.38462	1.11111	0.333333	1	1.25	1.5	0.279805	4.7		0.831909	0.94302	1.25	0.846821	1	0.882831
ATP-dependent RNA helicase DDX1 OS=Homo sapiens GN=DDX1 PE=1 SV=2	DDX1_HUMAN	DDX1	82 kDa	10	9	12	12	12	7	14	15	12	10	9	10	11	11	7	12	14	11	1.2	1.33333	0.583333	1.4	1.66667	1	1.16667	1.25	1.71429	0.304136	5.7		1.03889	1.35556	1.37698	1	0.0556545	0.151835
Cluster of Plastin-3 OS=Homo sapiens GN=PLS3 PE=1 SV=4 (PLST_HUMAN)	PLST_HUMAN [2]	PLS3	71 kDa	16	9	7	14	12	6	12	12	5	16	9	7	14	12	6	12	12	5	0.875	1.33333	0.857143	0.75	1.33333	0.714286	0.857143	1	0.833333	0.0997567	6.2		1.02183	0.93254	0.896825	1	0.794402	0.780178
Serine/threonine-protein kinase Nek9 OS=Homo sapiens GN=NEK9 PE=1 SV=2	NEK9_HUMAN	NEK9	107 kDa	18	9	4	25	7	3	19	11	2	16	8	3	20	7	2	17	10	2	1.38889	0.777778	0.75	1.05556	1.22222	0.5	0.76	1.57143	0.666667	0.0437956	3.4		0.972222	0.925926	0.999365	0.874308	0.960926	0.910553
Cluster of Polypyrimidine tract-binding protein 1 OS=Homo sapiens GN=PTBP1 PE=1 SV=1 (PTBP1_HUMAN)	PTBP1_HUMAN [2]	PTBP1	57 kDa	12	9	14	12	12	2	9	14	5	10	8	10	10	9	2	8	12	4	1	1.33333	0.142857	0.75	1.55556	0.357143	0.75	1.16667	2.5	0.418491	8		0.825397	0.887566	1.47222	0.455714	0.477587	0.882391
E3 ubiquitin-protein ligase TRIM21 OS=Homo sapiens GN=TRIM21 PE=1 SV=1	RO52_HUMAN	TRIM21	54 kDa	10	9	4	12	11	3	7	11	4	9	9	4	11	10	3	7	9	4	1.2	1.22222	0.75	0.7	1.22222	1	0.583333	1	1.33333	0.355231	32.2		1.05741	0.974074	0.972222	0.783259	0.909327	0.722311
T-complex protein 1 subunit theta OS=Homo sapiens GN=CCT8 PE=1 SV=4	TCPQ_HUMAN	CCT8	60 kDa	9	9	3	9	11	3	4	11	2	9	9	3	9	11	3	4	11	2	1	1.22222	1	0.444444	1.22222	0.666667	0.444444	1	0.666667	0.445255	24.8		1.07407	0.777778	0.703704	0.841596	0.713593	0.611575
Transgelin-2 OS=Homo sapiens GN=TAGLN2 PE=1 SV=3	TAGL2_HUMAN	TAGLN2	22 kDa	4	9	5	3	5	2	4	7	2	4	8	5	3	5	2	4	7	2	0.75	0.555556	0.4	1	0.777778	0.4	1.33333	1.4	1	0.379562	5.3		0.568519	0.725926	1.24444	0.205106	0.473427	0.587914
Protein transport protein Sec16A OS=Homo sapiens GN=SEC16A PE=1 SV=3	SC16A_HUMAN	SEC16A	234 kDa	22	8	2	32	9	5	23	14	3	22	8	2	27	9	5	22	14	3	1.45455	1.125	2.5	1.04545	1.75	1.5	0.71875	1.55556	0.6	0.0997567	4.1		1.69318	1.43182	0.958102	0.673699	0.763531	0.854233
Keratin, type I cytoskeletal 9 OS=Homo sapiens GN=KRT9 PE=1 SV=3	K1C9_HUMAN	KRT9	62 kDa	30	8	10	21	14	0	21	17	7	19	8	10	15	13	0	15	14	7	0.7	1.75	0	0.7	2.125	0.7	1	1.21429	#DIV/0!	0.819951	52.6		0.816667	1.175	#DIV/0!	0.66717	0.90843	0.677572
Fatty acid synthase OS=Homo sapiens GN=FASN PE=1 SV=3	FAS_HUMAN	FASN	273 kDa	17	8	5	16	13	1	11	15	5	17	8	5	16	13	1	11	15	5	0.941176	1.625	0.2	0.647059	1.875	1	0.6875	1.15385	5	0.406326	49.4		0.922059	1.17402	2.28045	1	0.946072	0.953964
182 kDa tankyrase-1-binding protein OS=Homo sapiens GN=TNKS1BP1 PE=1 SV=4	TB182_HUMAN	TNKS1BP1	182 kDa	23	8	0	25	7	1	25	9	1	23	8	0	25	7	1	24	9	1	1.08696	0.875	#DIV/0!	1.08696	1.125	#DIV/0!	1	1.28571	1	0.0608273	5.5		#DIV/0!	#DIV/0!	1.09524	0.949397	0.897919	0.950484
60S ribosomal protein L4 OS=Homo sapiens GN=RPL4 PE=1 SV=5	RL4_HUMAN	RPL4	48 kDa	10	8	10	9	9	7	11	10	7	10	8	9	9	9	7	10	10	7	0.9	1.125	0.7	1.1	1.25	0.7	1.22222	1.11111	1	0.479319	9.6		0.908333	1.01667	1.11111	0.348641	1	0.507158
Caldesmon OS=Homo sapiens GN=CALD1 PE=1 SV=3	CALD1_HUMAN	CALD1	93 kDa	11	8	6	11	10	7	11	8	8	11	8	6	11	9	6	11	8	7	1	1.25	1.16667	1	1	1.33333	1	0.8	1.14286	0.13382	17.2		1.13889	1.11111	0.980952	0.623958	0.724659	0.841596
Protein disulfide-isomerase A3 OS=Homo sapiens GN=PDIA3 PE=1 SV=4	PDIA3_HUMAN	PDIA3	57 kDa	12	8	8	10	8	2	14	11	3	12	8	8	10	8	2	14	11	3	0.833333	1	0.25	1.16667	1.375	0.375	1.4	1.375	1.5	0.253041	6.4		0.694444	0.972222	1.425	0.386912	1	0.547999
Cluster of Ras-related protein Rab-14 OS=Homo sapiens GN=RAB14 PE=1 SV=4 (RAB14_HUMAN)	RAB14_HUMAN [16]	RAB14	24 kDa	3	8	4	5	7	0	3	11	3	3	8	4	6	8	0	3	14	3	1.66667	0.875	0	1	1.375	0.75	0.6	1.57143	#DIV/0!	0.0973236	2		0.847222	1.04167	#DIV/0!	0.71826	0.838878	0.648068
Tumor susceptibility gene 101 protein OS=Homo sapiens GN=TSG101 PE=1 SV=2	TS101_HUMAN	TSG101	44 kDa	5	8	6	9	9	5	7	10	6	5	8	6	8	9	5	7	10	6	1.8	1.125	0.833333	1.4	1.25	1	0.777778	1.11111	1.2	0.0121655	1		1.25278	1.21667	1.02963	0.451161	0.421648	1
U2 small nuclear ribonucleoprotein A' OS=Homo sapiens GN=SNRPA1 PE=1 SV=2	RU2A_HUMAN	SNRPA1	28 kDa	9	8	4	10	9	4	5	10	5	8	7	4	9	8	4	5	9	4	1.11111	1.125	1	0.555556	1.25	1.25	0.5	1.11111	1.25	0.291971	5.4		1.0787	1.01852	0.953704	0.795255	0.889917	0.708991
Src substrate cortactin OS=Homo sapiens GN=CTTN PE=1 SV=2	SRC8_HUMAN	CTTN	62 kDa	6	8	7	5	6	8	5	6	7	6	8	6	5	5	7	5	6	5	0.833333	0.75	1.14286	0.833333	0.75	1	1	1	0.875	0.177616	16.3		0.90873	0.861111	0.958333	0.561438	0.287864	0.767644
Protein transport protein Sec24B OS=Homo sapiens GN=SEC24B PE=1 SV=2	SC24B_HUMAN	SEC24B	137 kDa	8	8	2	13	13	2	5	12	3	8	8	2	13	11	2	5	10	3	1.625	1.625	1	0.625	1.5	1.5	0.384615	0.923077	1.5	0.0510949	2.1		1.41667	1.20833	0.935897	0.469518	0.853384	0.590899
Protein TFG OS=Homo sapiens GN=TFG PE=1 SV=2	TFG_HUMAN	TFG	43 kDa	6	8	4	6	11	3	7	10	4	6	6	4	6	8	3	7	8	4	1	1.375	0.75	1.16667	1.25	1	1.16667	0.909091	1.33333	0.107056	3.8		1.04167	1.13889	1.13636	0.810524	0.656045	0.914204
Receptor of activated protein C kinase 1 OS=Homo sapiens GN=RACK1 PE=1 SV=3	RACK1_HUMAN	RACK1	35 kDa	2	8	5	4	8	7	4	8	6	2	6	4	4	6	6	4	7	5	2	1	1.4	2	1	1.2	1	1	0.857143	#DIV/0!			1.46667	1.4	0.952381	0.561438	0.656045	0.851237
Cluster of Serpin B9 OS=Homo sapiens GN=SERPINB9 PE=1 SV=1 (SPB9_HUMAN)	SPB9_HUMAN [4]	SERPINB9	42 kDa	5	8	2	2	7	2	1	5	0	5	8	2	2	7	2	1	5	0	0.4	0.875	1	0.2	0.625	0	0.5	0.714286	0	0.00243309	1		0.758333	0.275	0.404762	0.608653	0.263751	0.501899
Double-stranded RNA-specific adenosine deaminase OS=Homo sapiens GN=ADAR PE=1 SV=4	DSRAD_HUMAN	ADAR	136 kDa	3	8	2	3	3	0	1	4	1	3	8	2	3	3	0	1	4	1	1	0.375	0	0.333333	0.5	0.5	0.333333	1.33333	#DIV/0!	0.153285	6.6		0.458333	0.444444	#DIV/0!	0.33046	0.33046	1
Cluster of Tropomyosin alpha-4 chain OS=Homo sapiens GN=TPM4 PE=1 SV=3 (TPM4_HUMAN)	TPM4_HUMAN [4]	TPM4	29 kDa	14	7	45	10	15	27	7	13	37	15	9	36	10	15	23	7	14	29	0.714286	2.14286	0.6	0.5	1.85714	0.822222	0.7	0.866667	1.37037	0.309002	3.1		1.15238	1.05979	0.979012	0.732279	0.849696	0.881143
Spectrin alpha chain, non-erythrocytic 1 OS=Homo sapiens GN=SPTAN1 PE=1 SV=3	SPTN1_HUMAN	SPTAN1	285 kDa	11	7	23	12	22	9	15	10	13	11	7	23	12	22	9	15	10	13	1.09091	3.14286	0.391304	1.36364	1.42857	0.565217	1.25	0.454545	1.44444	0.391727	22.3		1.54169	1.11914	1.04966	0.919669	0.851883	0.711108
Transitional endoplasmic reticulum ATPase OS=Homo sapiens GN=VCP PE=1 SV=4	TERA_HUMAN	VCP	89 kDa	7	7	20	13	23	17	17	21	23	7	7	17	13	21	13	16	17	17	1.85714	3.28571	0.85	2.42857	3	1.15	1.30769	0.913043	1.35294	0.406326	20.1		1.99762	2.19286	1.19123	0.291567	0.126735	0.476621
DNA-dependent protein kinase catalytic subunit OS=Homo sapiens GN=PRKDC PE=1 SV=3	PRKDC_HUMAN	PRKDC	469 kDa	7	7	5	11	11	8	8	13	7	7	7	5	11	11	8	8	13	7	1.57143	1.57143	1.6	1.14286	1.85714	1.4	0.727273	1.18182	0.875	0.425791	22		1.58095	1.46667	0.92803	0.0379966	0.202837	0.767644
Myosin light polypeptide 6 OS=Homo sapiens GN=MYL6 PE=1 SV=2	MYL6_HUMAN	MYL6	17 kDa	8	7	22	12	11	20	9	11	24	7	6	8	8	8	7	8	7	8	1.5	1.57143	0.909091	1.125	1.57143	1.09091	0.75	1	1.2	0.462287	4.5		1.32684	1.26245	0.983333	0.739799	0.74698	0.954559
40S ribosomal protein S3 OS=Homo sapiens GN=RPS3 PE=1 SV=2	RS3_HUMAN	RPS3	27 kDa	10	7	6	10	11	4	9	12	6	10	7	6	10	10	4	9	10	6	1	1.57143	0.666667	0.9	1.71429	1	0.9	1.09091	1.5	0.647202	12		1.07937	1.20476	1.16364	0.802482	0.561438	0.822819
Cluster of Serine/threonine-protein phosphatase 2A catalytic subunit beta isoform OS=Homo sapiens GN=PPP2CB PE=1 SV=1 (PP2AB_HUMAN)	PP2AB_HUMAN [2]	PPP2CB	36 kDa	11	7	6	9	4	5	8	6	6	8	6	4	7	4	4	6	6	5	0.818182	0.571429	0.833333	0.727273	0.857143	1	0.888889	1.5	1.2	0.20438	2.1		0.740981	0.861472	1.1963	0.40694	0.468527	0.709597
Stress-70 protein, mitochondrial OS=Homo sapiens GN=HSPA9 PE=1 SV=2	GRP75_HUMAN	HSPA9	74 kDa	7	7	6	6	10	3	4	7	3	7	7	6	6	10	3	4	7	3	0.857143	1.42857	0.5	0.571429	1	0.5	0.666667	0.7	1	0.746959	19		0.928571	0.690476	0.788889	0.878996	0.184074	0.518519
Tripartite motif-containing protein 5 OS=Homo sapiens GN=TRIM5 PE=1 SV=1	TRIM5_HUMAN	TRIM5	56 kDa	7	7	2	12	7	4	7	8	4	6	6	2	9	5	3	5	7	3	1.71429	1	2	1	1.14286	2	0.583333	1.14286	1	0.00486618	1		1.57143	1.38095	0.90873	0.461462	0.651959	0.638186
Annexin A1 OS=Homo sapiens GN=ANXA1 PE=1 SV=2	ANXA1_HUMAN	ANXA1	39 kDa	7	7	9	4	8	2	6	9	3	7	7	8	4	8	2	6	8	3	0.571429	1.14286	0.222222	0.857143	1.28571	0.333333	1.5	1.125	1.5	0.0997567	2.8		0.645503	0.825397	1.375	0.186822	0.41994	0.61826
Dihydropyrimidinase-related protein 2 OS=Homo sapiens GN=DPYSL2 PE=1 SV=1	DPYL2_HUMAN	DPYSL2	62 kDa	7	7	5	13	11	2	7	9	4	7	7	5	12	10	2	7	9	4	1.85714	1.57143	0.4	1	1.28571	0.8	0.538462	0.818182	2	0.143552	6.5		1.27619	1.02857	1.11888	0.5357	0.845015	0.615837
60S ribosomal protein L7a OS=Homo sapiens GN=RPL7A PE=1 SV=2	RL7A_HUMAN	RPL7A	30 kDa	6	7	4	8	8	3	4	8	2	6	7	3	8	8	3	4	8	2	1.33333	1.14286	0.75	0.666667	1.14286	0.5	0.5	1	0.666667	0.479319	6.8		1.0754	0.769841	0.722222	0.741521	0.638768	0.529953
Succinate dehydrogenase [ubiquinone] flavoprotein subunit, mitochondrial OS=Homo sapiens GN=SDHA PE=1 SV=2	SDHA_HUMAN	SDHA	73 kDa	3	7	4	2	7	2	2	8	4	3	7	4	2	7	2	2	8	4	0.666667	1	0.5	0.666667	1.14286	1	1	1.14286	2	#DIV/0!			0.722222	0.936508	1.38095	0.651959	1	0.701406
Alpha-enolase OS=Homo sapiens GN=ENO1 PE=1 SV=2	ENOA_HUMAN	ENO1	47 kDa	10	7	9	6	4	2	7	8	0	7	5	5	5	3	2	6	6	0	0.6	0.571429	0.222222	0.7	1.14286	0	1.16667	2	0	0.542579	17.7		0.46455	0.614286	1.05556	0.0325325	0.241122	0.736249
Heterogeneous nuclear ribonucleoprotein F OS=Homo sapiens GN=HNRNPF PE=1 SV=3	HNRPF_HUMAN	HNRNPF	46 kDa	7	7	5	6	7	2	5	6	5	5	5	4	4	5	2	4	4	4	0.857143	1	0.4	0.714286	0.857143	1	0.833333	0.857143	2.5	0.591241	8.1		0.752381	0.857143	1.39683	0.468527	0.250815	0.841596
Putative RNA-binding protein Luc7-like 2 OS=Homo sapiens GN=LUC7L2 PE=1 SV=2	LC7L2_HUMAN	LUC7L2	47 kDa	2	7	3	3	8	3	2	6	2	2	6	3	3	7	3	2	6	2	1.5	1.14286	1	1	0.857143	0.666667	0.666667	0.75	0.666667	0.367397	15.8		1.21429	0.84127	0.694444	0.782754	0.758802	0.566037
Myosin-14 OS=Homo sapiens GN=MYH14 PE=1 SV=2	MYH14_HUMAN	MYH14	228 kDa	8	7	15	9	8	15	7	9	14	6	5	7	6	5	7	5	6	7	1.125	1.14286	1	0.875	1.28571	0.933333	0.777778	1.125	0.933333	0.321168	3.7		1.08929	1.03135	0.94537	0.851237	1	0.836015
TRIO and F-actin-binding protein OS=Homo sapiens GN=TRIOBP PE=1 SV=3	TARA_HUMAN	TRIOBP	261 kDa	13	6	5	22	11	6	19	16	6	12	6	5	21	11	6	18	15	6	1.69231	1.83333	1.2	1.46154	2.66667	1.2	0.863636	1.45455	1	0.0170316	2		1.57521	1.77607	1.10606	0.403244	0.291423	0.91885
Major vault protein OS=Homo sapiens GN=MVP PE=1 SV=4	MVP_HUMAN	MVP	99 kDa	12	6	14	19	14	4	14	17	8	12	6	12	18	13	4	14	16	8	1.58333	2.33333	0.285714	1.16667	2.83333	0.571429	0.736842	1.21429	2	0.0194647	12.5		1.40079	1.52381	1.31704	0.756654	0.54953	0.903108
Cluster of Moesin OS=Homo sapiens GN=MSN PE=1 SV=3 (MOES_HUMAN)	MOES_HUMAN [3]	MSN	68 kDa	11	6	12	11	6	2	10	11	3	11	6	11	9	6	2	9	11	3	1	1	0.166667	0.909091	1.83333	0.25	0.909091	1.83333	1.5	0.189781	4.6		0.722222	0.997475	1.41414	0.35601	0.622269	0.66922
Cluster of Thrombospondin-1 OS=Homo sapiens GN=THBS1 PE=1 SV=2 (TSP1_HUMAN)	TSP1_HUMAN [3]	THBS1	129 kDa	16	6	3	22	10	1	8	4	3	14	6	3	19	10	1	8	4	3	1.375	1.66667	0.333333	0.5	0.666667	1	0.363636	0.4	3	0.0194647	7		1.125	0.722222	1.25455	0.731361	0.473427	0.3929
Dedicator of cytokinesis protein 7 OS=Homo sapiens GN=DOCK7 PE=1 SV=4	DOCK7_HUMAN	DOCK7	243 kDa	15	6	3	21	7	3	13	9	4	15	6	3	20	7	3	13	9	4	1.4	1.16667	1	0.866667	1.5	1.33333	0.619048	1.28571	1.33333	0.0729927	3.3		1.18889	1.23333	1.07937	0.739301	0.888094	0.796465
Actin-binding LIM protein 3 OS=Homo sapiens GN=ABLIM3 PE=1 SV=3	ABLM3_HUMAN	ABLIM3	78 kDa	13	6	8	12	9	5	10	10	8	11	6	6	11	9	5	9	9	7	0.923077	1.5	0.625	0.769231	1.66667	1	0.833333	1.11111	1.6	0.00243309	6		1.01603	1.1453	1.18148	0.914204	0.886177	0.770382
Zinc finger protein 185 OS=Homo sapiens GN=ZNF185 PE=1 SV=3	ZN185_HUMAN	ZNF185	74 kDa	3	6	12	7	8	11	5	6	12	3	6	11	7	8	10	5	6	11	2.33333	1.33333	0.916667	1.66667	1	1	0.714286	0.75	1.09091	0.00486618	3		1.52778	1.22222	0.851732	0.596985	0.855441	0.708991
40S ribosomal protein S2 OS=Homo sapiens GN=RPS2 PE=1 SV=2	RS2_HUMAN	RPS2	31 kDa	7	6	8	9	7	4	7	9	5	7	5	6	8	6	3	7	7	4	1.28571	1.16667	0.5	1	1.5	0.625	0.777778	1.28571	1.25	0.510949	7.3		0.984127	1.04167	1.1045	0.841596	1	0.866194
Heterogeneous nuclear ribonucleoprotein U OS=Homo sapiens GN=HNRNPU PE=1 SV=6	HNRPU_HUMAN	HNRNPU	91 kDa	6	6	7	5	7	8	4	6	9	5	5	6	5	6	6	3	6	7	0.833333	1.16667	1.14286	0.666667	1	1.28571	0.8	0.857143	1.125	0.681265	15.8		1.04762	0.984127	0.927381	0.741521	1	0.85408
Cluster of Eukaryotic initiation factor 4A-I OS=Homo sapiens GN=EIF4A1 PE=1 SV=1 (IF4A1_HUMAN)	IF4A1_HUMAN [2]	EIF4A1	46 kDa	8	6	6	12	6	2	10	9	1	8	5	5	10	6	2	9	8	1	1.5	1	0.333333	1.25	1.5	0.166667	0.833333	1.5	0.5	0.462287	9.2		0.944444	0.972222	0.944444	1	1	1
A-kinase anchor protein 12 OS=Homo sapiens GN=AKAP12 PE=1 SV=4	AKA12_HUMAN	AKAP12	191 kDa	5	6	4	8	10	3	5	10	1	5	6	4	7	10	3	5	10	1	1.6	1.66667	0.75	1	1.66667	0.25	0.625	1	0.333333	0.128954	6.2		1.33889	0.972222	0.652778	0.40694	0.906554	0.64333
ATP synthase subunit alpha, mitochondrial OS=Homo sapiens GN=ATP5A1 PE=1 SV=1	ATPA_HUMAN	ATP5A1	60 kDa	6	6	5	8	8	4	7	11	4	6	6	5	8	8	4	7	10	4	1.33333	1.33333	0.8	1.16667	1.83333	0.8	0.875	1.375	1	0.510949	11		1.15556	1.26667	1.08333	0.507158	0.462807	0.797136
EH domain-containing protein 4 OS=Homo sapiens GN=EHD4 PE=1 SV=1	EHD4_HUMAN	EHD4	61 kDa	7	6	8	7	13	5	7	11	5	7	6	8	7	13	5	7	11	5	1	2.16667	0.625	1	1.83333	0.625	1	0.846154	1	0.00729927	1.3		1.26389	1.15278	0.948718	0.61826	0.737597	0.834019
Ketosamine-3-kinase OS=Homo sapiens GN=FN3KRP PE=1 SV=2	KT3K_HUMAN	FN3KRP	34 kDa	4	6	1	8	10	0	5	10	1	4	5	1	8	9	0	5	8	1	2	1.66667	0	1.25	1.66667	1	0.625	1	#DIV/0!	0.00729927	1		1.22222	1.30556	#DIV/0!	0.528293	0.605967	0.876143
40S ribosomal protein S18 OS=Homo sapiens GN=RPS18 PE=1 SV=3	RS18_HUMAN	RPS18	18 kDa	4	6	3	6	8	4	5	8	4	4	5	3	6	7	4	5	7	4	1.5	1.33333	1.33333	1.25	1.33333	1.33333	0.833333	1	1	0.557178	5.8		1.38889	1.30556	0.944444	0.315296	0.421648	0.851237
A-kinase anchor protein 2 OS=Homo sapiens GN=AKAP2 PE=1 SV=3	AKAP2_HUMAN	AKAP2	95 kDa	7	6	6	8	8	4	5	5	6	6	6	5	7	7	4	4	5	6	1.14286	1.33333	0.666667	0.714286	0.833333	1	0.625	0.625	1.5	0.0754258	4.9		1.04762	0.849206	0.916667	0.820294	0.101192	0.386912
F-actin-capping protein subunit alpha-1 OS=Homo sapiens GN=CAPZA1 PE=1 SV=3	CAZA1_HUMAN	CAPZA1	33 kDa	8	6	9	9	10	4	9	8	11	7	6	8	8	8	3	8	7	8	1.125	1.66667	0.444444	1.125	1.33333	1.22222	1	0.8	2.75	0.323601	3.7		1.0787	1.22685	1.51667	1	0.252401	0.462807
SWISS-PROT:P12763 (Bos taurus) Alpha-2-HS-glycoprotein precursor	P12763		38 kDa	8	6	6	5	7	3	7	4	4	4	4	3	2	3	2	4	3	3	0.625	1.16667	0.5	0.875	0.666667	0.666667	1.4	0.571429	1.33333	#DIV/0!			0.763889	0.736111	1.10159	0.27944	0.237796	1
UPF0568 protein C14orf166 OS=Homo sapiens GN=C14orf166 PE=1 SV=1	CN166_HUMAN	C14orf166	28 kDa	5	6	4	7	5	3	5	5	3	4	6	3	6	4	3	5	4	2	1.4	0.833333	0.75	1	0.833333	0.75	0.714286	1	1	0.223844	3.7		0.994444	0.861111	0.904762	1	0.491767	0.64333
tRNA-splicing ligase RtcB homolog OS=Homo sapiens GN=RTCB PE=1 SV=1	RTCB_HUMAN	RTCB	55 kDa	7	6	4	8	7	3	7	6	2	7	6	4	8	7	3	7	5	2	1.14286	1.16667	0.75	1	1	0.5	0.875	0.857143	0.666667	0.304136	4		1.01984	0.833333	0.799603	0.859308	0.724659	0.667492
Peptidyl-prolyl cis-trans isomerase A OS=Homo sapiens GN=PPIA PE=1 SV=2	PPIA_HUMAN	PPIA	18 kDa	6	6	8	6	7	2	5	8	5	4	5	6	4	6	2	5	6	5	1	1.16667	0.25	0.833333	1.33333	0.625	0.833333	1.14286	2.5	0.447689	5.9		0.805556	0.930556	1.49206	0.373901	0.608653	0.613011
Cluster of Histone H2B type 1-C/E/F/G/I OS=Homo sapiens GN=HIST1H2BC PE=1 SV=4 (H2B1C_HUMAN)	H2B1C_HUMAN [11]	HIST1H2BC	14 kDa	4	6	2	8	10	3	4	10	1	3	4	2	5	5	2	3	5	1	2	1.66667	1.5	1	1.66667	0.5	0.5	1	0.333333	0.552311	15.6		1.72222	1.05556	0.611111	0.276087	0.746489	0.584423
Myristoylated alanine-rich C-kinase substrate OS=Homo sapiens GN=MARCKS PE=1 SV=4	MARCS_HUMAN	MARCKS	32 kDa	6	6	6	6	7	3	7	6	7	6	6	6	6	7	3	7	6	7	1	1.16667	0.5	1.16667	1	1.16667	1.16667	0.857143	2.33333	0.231144	2.8		0.888889	1.11111	1.45238	0.608653	0.116117	0.345271
Heterogeneous nuclear ribonucleoprotein H3 OS=Homo sapiens GN=HNRNPH3 PE=1 SV=2	HNRH3_HUMAN	HNRNPH3	37 kDa	3	6	4	3	8	3	4	6	5	3	5	4	2	6	3	3	5	4	1	1.33333	0.75	1.33333	1	1.25	1.33333	0.75	1.66667	0.233577	3.3		1.02778	1.19444	1.25	0.868274	0.561438	0.859308
Peroxiredoxin-2 OS=Homo sapiens GN=PRDX2 PE=1 SV=5	PRDX2_HUMAN	PRDX2	22 kDa	7	6	5	9	8	2	4	6	3	6	5	4	7	7	2	4	6	3	1.28571	1.33333	0.4	0.571429	1	0.6	0.444444	0.75	1.5	0.498783	5.1		1.00635	0.72381	0.898148	0.889917	0.189004	0.443939
Elongation factor Tu, mitochondrial OS=Homo sapiens GN=TUFM PE=1 SV=2	EFTU_HUMAN	TUFM	50 kDa	6	6	1	8	4	2	4	6	2	6	6	1	8	4	2	4	6	2	1.33333	0.666667	2	0.666667	1	2	0.5	1.5	1	0.3382	8.6		1.33333	1.22222	1	0.897383	0.87739	0.767644
Protein-L-isoaspartate(D-aspartate) O-methyltransferase OS=Homo sapiens GN=PCMT1 PE=1 SV=4	PIMT_HUMAN	PCMT1	25 kDa	4	6	6	4	8	3	3	8	2	4	5	5	3	7	3	3	7	2	1	1.33333	0.5	0.75	1.33333	0.333333	0.75	1	0.666667	0.289538	6.9		0.944444	0.805556	0.805556	0.851237	0.638768	0.795255
Peptidyl-prolyl cis-trans isomerase-like 2 OS=Homo sapiens GN=PPIL2 PE=1 SV=1	PPIL2_HUMAN	PPIL2	59 kDa	7	6	1	4	6	1	5	7	2	7	6	1	4	5	1	5	6	2	0.571429	1	1	0.714286	1.16667	2	1.25	1.16667	2	0.0340633	2.5		0.857143	1.29365	1.47222	0.693197	1	0.651959
14-3-3 protein zeta/delta OS=Homo sapiens GN=YWHAZ PE=1 SV=1	1433Z_HUMAN	YWHAZ	28 kDa	6	6	8	5	5	3	7	9	3	5	5	6	4	5	3	6	7	3	0.833333	0.833333	0.375	1.16667	1.5	0.375	1.4	1.8	1	0.437956	6		0.680556	1.01389	1.4	0.0685871	0.868274	0.348641
Cluster of E3 ubiquitin-protein ligase SMURF2 OS=Homo sapiens GN=SMURF2 PE=1 SV=1 (SMUF2_HUMAN)	SMUF2_HUMAN [2]	SMURF2	86 kDa	3	6	1	2	4	1	1	4	1	3	6	1	2	4	1	1	4	1	0.666667	0.666667	1	0.333333	0.666667	1	0.5	1	1	#DIV/0!			0.777778	0.666667	0.833333	0.587914	0.491767	0.814902
RNA-binding protein 14 OS=Homo sapiens GN=RBM14 PE=1 SV=2	RBM14_HUMAN	RBM14	69 kDa	1	6	1	4	5	2	3	6	1	1	6	1	4	5	2	3	6	1	4	0.833333	2	3	1	1	0.75	1.2	0.5	0.126521	2.2		2.27778	1.66667	0.816667	0.623958	0.77805	0.85408
Peflin OS=Homo sapiens GN=PEF1 PE=1 SV=1	PEF1_HUMAN	PEF1	30 kDa	4	6	2	5	5	0	2	5	1	3	5	2	3	4	0	2	4	1	1.25	0.833333	0	0.5	0.833333	0.5	0.4	1	#DIV/0!	0.0462287	2.4		0.694444	0.611111	#DIV/0!	0.758802	0.468527	0.761861
S-adenosylmethionine synthase isoform type-2 OS=Homo sapiens GN=MAT2A PE=1 SV=1	METK2_HUMAN	MAT2A	44 kDa	4	6	1	3	5	0	3	5	0	4	6	1	3	5	0	3	5	0	0.75	0.833333	0	0.75	0.833333	0	1	1	#DIV/0!	0.155718	1.9		0.527778	0.527778	#DIV/0!	0.651959	0.651959	1
Heat shock protein beta-1 OS=Homo sapiens GN=HSPB1 PE=1 SV=2	HSPB1_HUMAN	HSPB1	23 kDa	4	6	3	4	3	1	4	4	0	4	5	3	4	3	1	4	4	0	1	0.5	0.333333	1	0.666667	0	1	1.33333	0	0.172749	6.3		0.611111	0.555556	0.777778	0.252401	0.35601	1
Poly(rC)-binding protein 1 OS=Homo sapiens GN=PCBP1 PE=1 SV=2	PCBP1_HUMAN	PCBP1	37 kDa	7	6	4	5	10	3	5	8	4	6	5	2	4	8	2	4	6	3	0.714286	1.66667	0.75	0.714286	1.33333	1	1	0.8	1.33333	0.472019	8.2		1.04365	1.01587	1.04444	0.889917	1	0.896408
Poly(rC)-binding protein 2 OS=Homo sapiens GN=PCBP2 PE=1 SV=1	PCBP2_HUMAN	PCBP2	39 kDa	3	6	3	5	5	2	6	7	2	2	5	2	4	4	1	5	6	1	1.66667	0.833333	0.666667	2	1.16667	0.666667	1.2	1.4	1	0.459854	6.5		1.05556	1.27778	1.2	1	0.613011	0.613011
Myosin-10 OS=Homo sapiens GN=MYH10 PE=1 SV=3	MYH10_HUMAN	MYH10	229 kDa	9	6	52	12	9	40	9	10	47	6	5	41	8	6	31	6	6	38	1.33333	1.5	0.769231	1	1.66667	0.903846	0.75	1.11111	1.175	0.403893	15.7		1.20085	1.19017	1.01204	0.916133	0.987127	0.921712
ATP-dependent RNA helicase A OS=Homo sapiens GN=DHX9 PE=1 SV=4	DHX9_HUMAN	DHX9	141 kDa	13	5	7	17	12	3	15	13	6	13	5	7	16	11	3	15	12	6	1.30769	2.4	0.428571	1.15385	2.6	0.857143	0.882353	1.08333	2	0.498783	15.3		1.37875	1.537	1.3219	0.648949	0.455714	0.898794
Adenosylhomocysteinase OS=Homo sapiens GN=AHCY PE=1 SV=4	SAHH_HUMAN	AHCY	48 kDa	15	5	4	19	4	3	15	8	3	11	5	4	13	4	3	11	8	3	1.26667	0.8	0.75	1	1.6	0.75	0.789474	2	1	0.238443	5.4		0.938889	1.11667	1.26316	0.920238	0.899251	1
BTB/POZ domain-containing protein KCTD12 OS=Homo sapiens GN=KCTD12 PE=1 SV=1	KCD12_HUMAN	KCTD12	36 kDa	12	5	5	16	8	3	13	10	6	10	5	5	12	8	3	10	9	6	1.33333	1.6	0.6	1.08333	2	1.2	0.8125	1.25	2	0.0462287	1.6		1.17778	1.42778	1.35417	0.726858	0.492358	0.884158
Cluster of SWISS-PROT:P02769 (Bos taurus) Bovine serum albumin precursor (P02769)	P02769 [2]		69 kDa	11	5	4	6	12	2	9	10	4	9	5	4	6	11	2	8	10	4	0.545455	2.4	0.5	0.818182	2	1	1.5	0.833333	2	#DIV/0!			1.14848	1.27273	1.44444	1	0.744865	0.786214
Cluster of Polyadenylate-binding protein 1 OS=Homo sapiens GN=PABPC1 PE=1 SV=2 (PABP1_HUMAN)	PABP1_HUMAN [5]	PABPC1	71 kDa	6	5	4	7	10	3	10	9	5	6	5	4	7	10	3	10	9	5	1.16667	2	0.75	1.66667	1.8	1.25	1.42857	0.9	1.66667	0.418491	8.3		1.30556	1.57222	1.33175	0.473427	0.140066	0.627193
Cluster of 60S acidic ribosomal protein P0 OS=Homo sapiens GN=RPLP0 PE=1 SV=1 (RLA0_HUMAN)	RLA0_HUMAN [2]	RPLP0	34 kDa	6	5	8	8	8	4	7	7	8	6	5	6	6	6	2	6	6	6	1.33333	1.6	0.5	1.16667	1.4	1	0.875	0.875	2	0.501217	7.1		1.14444	1.18889	1.25	0.845015	0.348641	0.652994
Calpain-2 catalytic subunit OS=Homo sapiens GN=CAPN2 PE=1 SV=6	CAN2_HUMAN	CAPN2	80 kDa	8	5	6	7	8	3	9	8	5	7	5	6	7	7	3	9	8	5	0.875	1.6	0.5	1.125	1.6	0.833333	1.28571	1	1.66667	0.0364964	1.5		0.991667	1.18611	1.31746	0.859308	0.53908	0.530412
F-actin-capping protein subunit beta OS=Homo sapiens GN=CAPZB PE=1 SV=4	CAPZB_HUMAN	CAPZB	31 kDa	5	5	6	7	8	4	7	6	6	5	5	5	7	8	4	7	6	5	1.4	1.6	0.666667	1.4	1.2	1	1	0.75	1.5	0.279805	4.3		1.22222	1.2	1.08333	0.467605	0.101192	1
SWISS-PROT:P34955 (Bos taurus) Alpha-1-antiproteinase precursor	P34955		46 kDa	4	5	4	4	12	3	3	10	4	4	5	4	4	11	2	3	9	3	1	2.4	0.75	0.75	2	1	0.75	0.833333	1.33333	#DIV/0!			1.38333	1.25	0.972222	0.523914	0.579015	0.86172
60S ribosomal protein L7 OS=Homo sapiens GN=RPL7 PE=1 SV=1	RL7_HUMAN	RPL7	29 kDa	4	5	6	6	8	3	5	8	4	4	5	5	6	8	3	5	8	4	1.5	1.6	0.5	1.25	1.6	0.666667	0.833333	1	1.33333	0.425791	7.3		1.2	1.17222	1.05556	0.691761	0.64333	1
14-3-3 protein epsilon OS=Homo sapiens GN=YWHAE PE=1 SV=1	1433E_HUMAN	YWHAE	29 kDa	7	5	9	6	9	4	8	10	5	6	5	7	6	8	4	7	8	4	0.857143	1.8	0.444444	1.14286	2	0.555556	1.33333	1.11111	1.25	0.452555	9.4		1.03386	1.2328	1.23148	0.737597	0.737597	0.551786
Nicotinamide phosphoribosyltransferase OS=Homo sapiens GN=NAMPT PE=1 SV=1	NAMPT_HUMAN	NAMPT	56 kDa	7	5	5	6	7	1	7	6	3	7	5	4	6	7	1	6	6	3	0.857143	1.4	0.2	1	1.2	0.6	1.16667	0.857143	3	0.0827251	3.5		0.819048	0.933333	1.6746	0.638768	0.820294	0.77805
Galectin-1 OS=Homo sapiens GN=LGALS1 PE=1 SV=2	LEG1_HUMAN	LGALS1	15 kDa	5	5	4	6	6	2	7	4	2	3	4	2	5	4	2	4	2	2	1.2	1.2	0.5	1.4	0.8	0.5	1.16667	0.666667	1	0.0973236	4.8		0.966667	0.9	0.944444	1	0.834019	0.873976
40S ribosomal protein S19 OS=Homo sapiens GN=RPS19 PE=1 SV=2	RS19_HUMAN	RPS19	16 kDa	5	5	4	6	6	4	5	7	5	5	5	4	6	6	4	5	6	5	1.2	1.2	1	1	1.4	1.25	0.833333	1.16667	1.25	0.440389	6.6		1.13333	1.21667	1.08333	0.421648	0.250815	0.741521
40S ribosomal protein S8 OS=Homo sapiens GN=RPS8 PE=1 SV=2	RS8_HUMAN	RPS8	24 kDa	5	5	4	5	6	5	5	6	5	4	4	3	4	5	4	4	5	4	1	1.2	1.25	1	1.2	1.25	1	1	1	0.554745	7.4		1.15	1.15	1	0.2302	0.2302	1
SWISS-PROT:Q9U6Y5 Green fluorescent protein (GFP-Cter-HisTag)	Q9U6Y5		28 kDa	12	5	3	3	4	2	7	5	3	9	4	3	3	4	2	6	5	3	0.25	0.8	0.666667	0.583333	1	1	2.33333	1.25	1.5	#DIV/0!			0.572222	0.861111	1.69444	0.258906	0.603778	0.196261
60S ribosomal protein L13 OS=Homo sapiens GN=RPL13 PE=1 SV=4	RL13_HUMAN	RPL13	24 kDa	4	5	4	6	5	4	5	4	5	4	4	4	5	4	4	4	3	5	1.5	1	1	1.25	0.8	1.25	0.833333	0.8	1.25	0.530414	5.4		1.16667	1.1	0.961111	0.373901	0.518519	0.64333
Constitutive coactivator of peroxisome proliferator-activated receptor gamma OS=Homo sapiens GN=FAM120B PE=1 SV=1	F120B_HUMAN	FAM120B	104 kDa	6	5	0	8	6	0	3	7	0	6	5	0	8	6	0	3	7	0	1.33333	1.2	#DIV/0!	0.5	1.4	#DIV/0!	0.375	1.16667	#DIV/0!	0.00973236	1.3		#DIV/0!	#DIV/0!	#DIV/0!	0.758455	0.909327	0.693374
T-complex protein 1 subunit gamma OS=Homo sapiens GN=CCT3 PE=1 SV=4	TCPG_HUMAN	CCT3	61 kDa	3	5	1	4	6	1	4	6	1	3	5	1	4	6	1	4	6	1	1.33333	1.2	1	1.33333	1.2	1	1	1	1	0.40146	15.1		1.17778	1.17778	1	0.737597	0.737597	1
Vacuolar protein sorting-associated protein 37B OS=Homo sapiens GN=VPS37B PE=1 SV=1	VP37B_HUMAN	VPS37B	31 kDa	3	5	5	4	3	3	3	5	3	3	5	4	4	3	3	3	5	3	1.33333	0.6	0.6	1	1	0.6	0.75	1.66667	1	0.00243309	1		0.844444	0.866667	1.13889	0.250815	0.518519	0.677869
40S ribosomal protein S25 OS=Homo sapiens GN=RPS25 PE=1 SV=1	RS25_HUMAN	RPS25	14 kDa	3	5	2	4	4	2	2	3	2	2	4	1	3	3	1	2	2	1	1.33333	0.8	1	0.666667	0.6	1	0.5	0.75	1	0.476886	4.4		1.04444	0.755556	0.75	1	0.348641	0.250815
Glutathione peroxidase 1 OS=Homo sapiens GN=GPX1 PE=1 SV=4	GPX1_HUMAN	GPX1	22 kDa	3	5	1	4	4	1	3	5	2	3	5	1	4	4	1	3	5	2	1.33333	0.8	1	1	1	2	0.75	1.25	2	0.053528	2		1.04444	1.33333	1.33333	1	0.829799	0.814902
Bifunctional 3'-phosphoadenosine 5'-phosphosulfate synthase 2 OS=Homo sapiens GN=PAPSS2 PE=1 SV=2	PAPS2_HUMAN	PAPSS2	70 kDa	0	5	0	2	4	0	0	5	1	0	5	0	2	4	0	0	4	1	#DIV/0!	0.8	#DIV/0!	#DIV/0!	1	#DIV/0!	0	1.25	#DIV/0!	0.00729927	2		#DIV/0!	#DIV/0!	#DIV/0!	0.87739	0.889917	1
Kelch-like protein 4 OS=Homo sapiens GN=KLHL4 PE=1 SV=2	KLHL4_HUMAN	KLHL4	80 kDa	6	5	1	4	2	0	3	3	1	6	5	1	4	2	0	3	3	1	0.666667	0.4	0	0.5	0.6	1	0.75	1.5	#DIV/0!	#DIV/0!			0.355556	0.7	#DIV/0!	0.355232	0.373901	0.814902
C-1-tetrahydrofolate synthase, cytoplasmic OS=Homo sapiens GN=MTHFD1 PE=1 SV=3	C1TC_HUMAN	MTHFD1	102 kDa	1	5	1	1	4	0	0	3	0	1	5	1	1	4	0	0	3	0	1	0.8	0	0	0.6	0	0	0.75	#DIV/0!	0.26764	8.7		0.6	0.2	#DIV/0!	0.729182	0.468527	0.691761
RNA-binding protein 39 OS=Homo sapiens GN=RBM39 PE=1 SV=2	RBM39_HUMAN	RBM39	59 kDa	3	5	0	2	3	1	3	2	2	3	5	0	2	3	1	3	2	2	0.666667	0.6	#DIV/0!	1	0.4	#DIV/0!	1.5	0.666667	2	0.396594	11.1		#DIV/0!	#DIV/0!	1.38889	0.691761	0.834019	0.64333
[Protein ADP-ribosylarginine] hydrolase OS=Homo sapiens GN=ADPRH PE=1 SV=1	ADPRH_HUMAN	ADPRH	40 kDa	0	5	0	1	2	0	1	3	0	0	5	0	1	2	0	1	3	0	#DIV/0!	0.4	#DIV/0!	#DIV/0!	0.6	#DIV/0!	1	1.5	#DIV/0!	0.00243309	1		#DIV/0!	#DIV/0!	#DIV/0!	0.724659	0.868274	0.767644
Nestin OS=Homo sapiens GN=NES PE=1 SV=2	NEST_HUMAN	NES	177 kDa	4	4	21	3	20	17	2	16	23	4	4	20	3	19	17	2	15	21	0.75	5	0.809524	0.5	4	1.09524	0.666667	0.8	1.35294	0.0389294	16.3		2.18651	1.86508	0.939869	0.659477	0.658035	0.969134
Microtubule-associated protein 1B OS=Homo sapiens GN=MAP1B PE=1 SV=2	MAP1B_HUMAN	MAP1B	271 kDa	12	4	9	20	19	4	18	19	4	12	4	7	19	17	4	18	17	4	1.66667	4.75	0.444444	1.5	4.75	0.444444	0.9	1	1	0.22871	19		2.28704	2.23148	0.966667	0.350123	0.377229	0.929576
X-ray repair cross-complementing protein 5 OS=Homo sapiens GN=XRCC5 PE=1 SV=3	XRCC5_HUMAN	XRCC5	83 kDa	9	4	16	8	10	7	6	9	9	9	4	11	8	10	6	6	9	8	0.888889	2.5	0.4375	0.666667	2.25	0.5625	0.75	0.9	1.28571	0.459854	7.3		1.27546	1.15972	0.978571	0.729182	0.66922	0.814902
Glycine--tRNA ligase OS=Homo sapiens GN=GARS PE=1 SV=3	GARS_HUMAN	GARS	83 kDa	11	4	5	11	6	3	8	8	4	10	4	5	10	6	3	7	8	4	1	1.5	0.6	0.727273	2	0.8	0.727273	1.33333	1.33333	#DIV/0!			1.03333	1.17576	1.13131	1	1	1
Dedicator of cytokinesis protein 9 OS=Homo sapiens GN=DOCK9 PE=1 SV=2	DOCK9_HUMAN	DOCK9	236 kDa	10	4	2	13	6	1	8	7	2	10	4	2	13	6	1	8	7	2	1.3	1.5	0.5	0.8	1.75	1	0.615385	1.16667	2	#DIV/0!			1.1	1.18333	1.26068	0.768338	0.917883	0.812345
Heterogeneous nuclear ribonucleoprotein M OS=Homo sapiens GN=HNRNPM PE=1 SV=3	HNRPM_HUMAN	HNRNPM	78 kDa	3	4	5	4	12	3	5	10	5	3	4	4	4	10	3	5	9	4	1.33333	3	0.6	1.66667	2.5	1	1.25	0.833333	1.66667	0.53528	15.9		1.64444	1.72222	1.25	0.467	0.205106	0.924399
Protein disulfide-isomerase A4 OS=Homo sapiens GN=PDIA4 PE=1 SV=2	PDIA4_HUMAN	PDIA4	73 kDa	9	4	3	16	2	1	15	3	0	9	4	3	15	2	1	13	3	0	1.77778	0.5	0.333333	1.66667	0.75	0	0.9375	1.5	0	0.143552	5.6		0.87037	0.805556	0.8125	0.856474	0.899251	0.96252
Cluster of Heterogeneous nuclear ribonucleoprotein A1 OS=Homo sapiens GN=HNRNPA1 PE=1 SV=5 (ROA1_HUMAN)	ROA1_HUMAN [2]	HNRNPA1	39 kDa	7	4	5	9	9	4	8	6	8	7	4	5	8	8	4	7	6	6	1.28571	2.25	0.8	1.14286	1.5	1.6	0.888889	0.666667	2	0.652068	9.2		1.44524	1.41429	1.18519	0.348641	0.144704	1
Delta-1-pyrroline-5-carboxylate synthase OS=Homo sapiens GN=ALDH18A1 PE=1 SV=2	P5CS_HUMAN	ALDH18A1	87 kDa	10	4	1	13	6	2	12	7	3	9	4	1	10	6	2	11	7	3	1.3	1.5	2	1.2	1.75	3	0.923077	1.16667	1.5	0.226277	7.6		1.6	1.98333	1.19658	0.656045	0.563709	0.939645
Cluster of Inosine-5'-monophosphate dehydrogenase 2 OS=Homo sapiens GN=IMPDH2 PE=1 SV=2 (IMDH2_HUMAN)	IMDH2_HUMAN [2]	IMPDH2	56 kDa	4	4	6	5	6	4	5	9	4	4	4	6	5	6	4	5	9	4	1.25	1.5	0.666667	1.25	2.25	0.666667	1	1.5	1	0.201946	3.4		1.13889	1.38889	1.16667	0.724659	0.468527	0.573392
Plasminogen activator inhibitor 1 RNA-binding protein OS=Homo sapiens GN=SERBP1 PE=1 SV=2	PAIRB_HUMAN	SERBP1	45 kDa	6	4	6	6	11	4	5	9	5	5	4	6	5	9	4	5	8	5	1	2.75	0.666667	0.833333	2.25	0.833333	0.833333	0.818182	1.25	0.425791	12		1.47222	1.30556	0.967172	0.488251	0.53908	0.800747
Bifunctional glutamate/proline--tRNA ligase OS=Homo sapiens GN=EPRS PE=1 SV=5	SYEP_HUMAN	EPRS	171 kDa	7	4	3	8	5	2	8	2	2	7	4	3	8	5	2	8	2	2	1.14286	1.25	0.666667	1.14286	0.5	0.666667	1	0.4	1	0.381995	11.5		1.01984	0.769841	0.8	0.882028	0.789282	0.724659
Serum deprivation-response protein OS=Homo sapiens GN=SDPR PE=1 SV=3	SDPR_HUMAN	SDPR	47 kDa	5	4	9	7	8	4	6	7	7	5	4	7	7	6	4	6	7	6	1.4	2	0.444444	1.2	1.75	0.777778	0.857143	0.875	1.75	0.00243309	8		1.28148	1.24259	1.16071	0.872158	0.691761	0.802482
T-complex protein 1 subunit beta OS=Homo sapiens GN=CCT2 PE=1 SV=4	TCPB_HUMAN	CCT2	57 kDa	9	4	6	7	8	1	7	8	3	9	4	5	7	7	1	7	8	3	0.777778	2	0.166667	0.777778	2	0.5	1	1	3	0.437956	22.3		0.981481	1.09259	1.66667	0.722574	0.882028	0.814902
Interleukin enhancer-binding factor 3 OS=Homo sapiens GN=ILF3 PE=1 SV=3	ILF3_HUMAN	ILF3	95 kDa	1	4	9	4	11	6	6	8	9	1	4	9	3	11	6	6	8	9	4	2.75	0.666667	6	2	1	1.5	0.727273	1.5	0.384428	9.4		2.47222	3	1.24242	0.497012	0.295422	0.782754
Peroxidasin homolog OS=Homo sapiens GN=PXDN PE=1 SV=2	PXDN_HUMAN	PXDN	165 kDa	7	4	4	5	5	2	4	6	3	7	4	3	5	5	2	4	6	3	0.714286	1.25	0.5	0.571429	1.5	0.75	0.8	1.2	1.5	0.00243309	6		0.821429	0.940476	1.16667	0.518519	0.64333	0.814902
T-complex protein 1 subunit alpha OS=Homo sapiens GN=TCP1 PE=1 SV=1	TCPA_HUMAN	TCP1	60 kDa	8	4	4	7	9	2	8	7	3	7	4	4	6	9	2	7	7	3	0.875	2.25	0.5	1	1.75	0.75	1.14286	0.777778	1.5	0.447689	18.8		1.20833	1.16667	1.14021	0.800747	0.758802	1
40S ribosomal protein S3a OS=Homo sapiens GN=RPS3A PE=1 SV=2	RS3A_HUMAN	RPS3A	30 kDa	2	4	2	7	6	4	4	6	3	2	4	2	7	6	4	4	6	3	3.5	1.5	2	2	1.5	1.5	0.571429	1	0.75	0.493917	9		2.33333	1.66667	0.77381	0.0533383	0.206151	0.345271
60 kDa heat shock protein, mitochondrial OS=Homo sapiens GN=HSPD1 PE=1 SV=2	CH60_HUMAN	HSPD1	61 kDa	3	4	3	6	4	2	4	6	3	3	4	3	6	4	2	4	6	3	2	1	0.666667	1.33333	1.5	1	0.666667	1.5	1.5	0.562044	17.9		1.22222	1.27778	1.22222	0.608653	0.348641	0.829799
Heterogeneous nuclear ribonucleoproteins A2/B1 OS=Homo sapiens GN=HNRNPA2B1 PE=1 SV=2	ROA2_HUMAN	HNRNPA2B1	37 kDa	7	4	6	6	12	4	7	7	6	7	4	6	6	10	4	7	7	6	0.857143	3	0.666667	1	1.75	1	1.16667	0.583333	1.5	0.63747	11.3		1.50794	1.25	1.08333	0.550584	0.348641	0.797136
Heterogeneous nuclear ribonucleoprotein A3 OS=Homo sapiens GN=HNRNPA3 PE=1 SV=2	ROA3_HUMAN	HNRNPA3	40 kDa	6	4	6	7	9	3	6	8	6	6	4	5	7	7	3	6	7	5	1.16667	2.25	0.5	1	2	1	0.857143	0.888889	2	0.445255	4.4		1.30556	1.33333	1.24868	0.623958	0.2302	0.868274
Splicing factor, proline- and glutamine-rich OS=Homo sapiens GN=SFPQ PE=1 SV=2	SFPQ_HUMAN	SFPQ	76 kDa	6	4	1	8	9	0	4	5	2	6	4	1	8	9	0	4	5	2	1.33333	2.25	0	0.666667	1.25	2	0.5	0.555556	#DIV/0!	0.489051	16.7		1.19444	1.30556	#DIV/0!	0.565533	1	0.53908
ATP synthase subunit beta, mitochondrial OS=Homo sapiens GN=ATP5B PE=1 SV=3	ATPB_HUMAN	ATP5B	57 kDa	6	4	5	4	7	1	5	8	2	6	4	5	4	7	1	5	8	2	0.666667	1.75	0.2	0.833333	2	0.4	1.25	1.14286	2	0.513382	10		0.872222	1.07778	1.46429	0.613011	1	0.704
Cluster of Glutamine--fructose-6-phosphate aminotransferase [isomerizing] 1 OS=Homo sapiens GN=GFPT1 PE=1 SV=3 (GFPT1_HUMAN)	GFPT1_HUMAN [2]	GFPT1	79 kDa	3	4	2	6	5	3	5	6	2	3	4	2	6	5	3	5	6	2	2	1.25	1.5	1.66667	1.5	1	0.833333	1.2	0.666667	0.0364964	2.8		1.58333	1.38889	0.9	0.189004	0.373901	0.834019
GRB10-interacting GYF protein 2 OS=Homo sapiens GN=GIGYF2 PE=1 SV=1	GGYF2_HUMAN	GIGYF2	150 kDa	6	4	1	9	1	1	6	2	0	6	4	1	9	1	1	6	2	0	1.5	0.25	1	1	0.5	0	0.666667	2	0	#DIV/0!			0.916667	0.5	0.888889	1	0.684271	0.770082
40S ribosomal protein S14 OS=Homo sapiens GN=RPS14 PE=1 SV=3	RS14_HUMAN	RPS14	16 kDa	5	4	6	6	5	4	4	4	7	4	3	5	5	4	4	3	3	4	1.2	1.25	0.666667	0.8	1	1.16667	0.666667	0.8	1.75	0.63017	4.6		1.03889	0.988889	1.07222	1	1	1
RuvB-like 1 OS=Homo sapiens GN=RUVBL1 PE=1 SV=1	RUVB1_HUMAN	RUVBL1	50 kDa	3	4	1	7	6	0	10	9	2	3	4	1	6	6	0	9	9	2	2.33333	1.5	0	3.33333	2.25	2	1.42857	1.5	#DIV/0!	0.36983	12.4		1.27778	2.52778	#DIV/0!	0.518519	0.179488	0.468527
Interleukin enhancer-binding factor 2 OS=Homo sapiens GN=ILF2 PE=1 SV=2	ILF2_HUMAN	ILF2	43 kDa	1	4	4	7	7	5	6	6	4	1	3	4	7	6	4	6	6	3	7	1.75	1.25	6	1.5	1	0.857143	0.857143	0.8	0.36983	5.5		3.33333	2.83333	0.838095	0.0501509	0.12417	0.348641
Serpin H1 OS=Homo sapiens GN=SERPINH1 PE=1 SV=2	SERPH_HUMAN	SERPINH1	46 kDa	8	4	1	6	7	0	5	6	0	8	4	1	6	7	0	5	6	0	0.75	1.75	0	0.625	1.5	0	0.833333	0.857143	#DIV/0!	0.189781	5.7		0.833333	0.708333	#DIV/0!	1	0.820294	0.827565
Cluster of Kinesin-1 heavy chain OS=Homo sapiens GN=KIF5B PE=1 SV=1 (KINH_HUMAN)	KINH_HUMAN [3]	KIF5B	110 kDa	3	4	1	4	4	1	2	4	2	3	4	1	4	4	1	2	4	2	1.33333	1	1	0.666667	1	2	0.5	1	2	0.23601	8.3		1.11111	1.22222	1.16667	0.814902	1	0.795255
14-3-3 protein theta OS=Homo sapiens GN=YWHAQ PE=1 SV=1	1433T_HUMAN	YWHAQ	28 kDa	6	4	11	6	6	3	3	9	5	5	4	7	5	5	3	3	7	4	1	1.5	0.272727	0.5	2.25	0.454545	0.5	1.5	1.66667	0.372263	4.3		0.924242	1.06818	1.22222	0.435331	0.650652	0.758802
Phosphate carrier protein, mitochondrial OS=Homo sapiens GN=SLC25A3 PE=1 SV=2	MPCP_HUMAN	SLC25A3	40 kDa	2	4	0	4	5	0	2	4	0	2	4	0	4	5	0	2	4	0	2	1.25	#DIV/0!	1	1	#DIV/0!	0.5	0.8	#DIV/0!	0.316302	4.3		#DIV/0!	#DIV/0!	#DIV/0!	0.629095	1	0.629095
Cluster of Protein argonaute-2 OS=Homo sapiens GN=AGO2 PE=1 SV=3 (AGO2_HUMAN)	AGO2_HUMAN [3]	AGO2	97 kDa	3	4	0	5	3	0	3	2	1	3	4	0	5	3	0	3	2	1	1.66667	0.75	#DIV/0!	1	0.5	#DIV/0!	0.6	0.666667	#DIV/0!	0.053528	5.5		#DIV/0!	#DIV/0!	#DIV/0!	0.868274	0.814902	0.691761
Cluster of Transcriptional regulator ERG OS=Homo sapiens GN=ERG PE=1 SV=2 (ERG_HUMAN)	ERG_HUMAN [2]	ERG	55 kDa	7	4	1	10	5	1	3	3	0	7	4	1	10	5	1	3	3	0	1.42857	1.25	1	0.428571	0.75	0	0.3	0.6	0	#DIV/0!			1.22619	0.392857	0.3	0.691761	0.373901	0.298015
GRB2-related adapter protein OS=Homo sapiens GN=GRAP PE=1 SV=1	GRAP_HUMAN	GRAP	25 kDa	4	4	3	2	3	0	1	2	2	4	4	3	2	3	0	1	2	2	0.5	0.75	0	0.25	0.5	0.666667	0.5	0.666667	#DIV/0!	#DIV/0!			0.416667	0.472222	#DIV/0!	0.101192	0.0132356	1
NAD(P)H-hydrate epimerase OS=Homo sapiens GN=NAXE PE=1 SV=2	NNRE_HUMAN	NAXE	32 kDa	4	4	2	3	2	0	3	5	2	4	4	2	3	2	0	3	5	2	0.75	0.5	0	0.75	1.25	1	1	2.5	#DIV/0!	0.0121655	2		0.416667	1	#DIV/0!	0.206151	1	0.252401
Cluster of Catenin alpha-1 OS=Homo sapiens GN=CTNNA1 PE=1 SV=1 (CTNA1_HUMAN)	CTNA1_HUMAN [2]	CTNNA1	100 kDa	3	4	2	7	5	1	5	4	1	3	4	2	7	5	1	5	4	1	2.33333	1.25	0.5	1.66667	1	0.5	0.714286	0.8	1	0.0827251	4.4		1.36111	1.05556	0.838095	0.512225	0.814902	0.663804
Mitotic checkpoint protein BUB3 OS=Homo sapiens GN=BUB3 PE=1 SV=1	BUB3_HUMAN	BUB3	37 kDa	4	4	1	4	5	1	5	5	1	4	4	1	4	5	1	5	5	1	1	1.25	1	1.25	1.25	1	1.25	1	1	0.272506	3.3		1.08333	1.16667	1.08333	0.841596	0.709597	0.86172
Drebrin-like protein OS=Homo sapiens GN=DBNL PE=1 SV=1	DBNL_HUMAN	DBNL	48 kDa	2	4	3	2	6	2	2	2	0	2	4	3	2	6	2	2	2	0	1	1.5	0.666667	1	0.5	0	1	0.333333	0	0.0900243	3.5		1.05556	0.5	0.444444	0.829799	0.131778	0.250815
Peroxisomal multifunctional enzyme type 2 OS=Homo sapiens GN=HSD17B4 PE=1 SV=3	DHB4_HUMAN	HSD17B4	80 kDa	6	4	0	5	7	0	5	6	0	6	4	0	5	7	0	5	6	0	0.833333	1.75	#DIV/0!	0.833333	1.5	#DIV/0!	1	0.857143	#DIV/0!	0.16545	4.9		#DIV/0!	#DIV/0!	#DIV/0!	0.81899	0.902702	0.910624
Protein DJ-1 OS=Homo sapiens GN=PARK7 PE=1 SV=2	PARK7_HUMAN	PARK7	20 kDa	2	4	1	4	2	1	3	2	1	1	3	1	3	2	1	3	2	1	2	0.5	1	1.5	0.5	1	0.75	1	1	0.141119	3.8		1.16667	1	0.916667	1	0.767644	0.767644
ADP-ribosylation factor 4 OS=Homo sapiens GN=ARF4 PE=1 SV=3	ARF4_HUMAN	ARF4	21 kDa	3	4	4	5	5	1	4	6	3	3	4	3	5	5	1	4	5	3	1.66667	1.25	0.25	1.33333	1.5	0.75	0.8	1.2	3	0.163017	3		1.05556	1.19444	1.66667	1	0.518519	0.698066
F-actin-capping protein subunit alpha-2 OS=Homo sapiens GN=CAPZA2 PE=1 SV=3	CAZA2_HUMAN	CAPZA2	33 kDa	5	4	4	5	7	3	6	5	4	5	4	4	5	6	3	6	5	4	1	1.75	0.75	1.2	1.25	1	1.2	0.714286	1.33333	0.223844	2.4		1.16667	1.15	1.08254	0.608653	0.373901	1
Calponin-3 OS=Homo sapiens GN=CNN3 PE=1 SV=1	CNN3_HUMAN	CNN3	36 kDa	6	4	0	7	2	1	8	2	1	6	4	0	6	2	1	8	2	1	1.16667	0.5	#DIV/0!	1.33333	0.5	#DIV/0!	1.14286	1	1	0.109489	2.5		#DIV/0!	#DIV/0!	1.04762	1	0.911252	0.913059
Dynamin-like 120 kDa protein, mitochondrial OS=Homo sapiens GN=OPA1 PE=1 SV=3	OPA1_HUMAN	OPA1	112 kDa	7	4	0	4	3	0	1	2	0	7	4	0	4	3	0	1	2	0	0.571429	0.75	#DIV/0!	0.142857	0.5	#DIV/0!	0.25	0.666667	#DIV/0!	0.0316302	2.5		#DIV/0!	#DIV/0!	#DIV/0!	0.601832	0.274577	0.373901
Cluster of Copine-7 OS=Homo sapiens GN=CPNE7 PE=1 SV=1 (CPNE7_HUMAN)	CPNE7_HUMAN [6]	CPNE7	70 kDa	1	4	1	2	3	1	2	2	1	1	4	1	2	3	1	2	2	1	2	0.75	1	2	0.5	1	1	0.666667	1	0.0462287	1.6		1.25	1.16667	0.888889	1	0.767644	0.64333
Myeloid differentiation primary response protein MyD88 OS=Homo sapiens GN=MYD88 PE=1 SV=1	MYD88_HUMAN	MYD88	33 kDa	3	4	1	4	4	0	2	4	0	3	4	1	4	4	0	2	4	0	1.33333	1	0	0.666667	1	0	0.5	1	#DIV/0!	#DIV/0!			0.777778	0.555556	#DIV/0!	1	0.67018	0.724659
CTP synthase 1 OS=Homo sapiens GN=CTPS1 PE=1 SV=2	PYRG1_HUMAN	CTPS1	67 kDa	4	4	0	3	4	1	3	4	0	4	4	0	3	4	1	3	4	0	0.75	1	#DIV/0!	0.75	1	#DIV/0!	1	1	0	0.189781	7.2		#DIV/0!	#DIV/0!	0.666667	1	0.86172	0.834019
Septin-2 OS=Homo sapiens GN=SEPT2 PE=1 SV=1	SEPT2_HUMAN	2018-09-02	41 kDa	4	4	2	6	4	0	4	4	1	4	4	2	6	4	0	4	4	1	1.5	1	0	1	1	0.5	0.666667	1	#DIV/0!	0.214112	3.7		0.833333	0.833333	#DIV/0!	1	0.795255	0.87739
Succinate dehydrogenase [ubiquinone] iron-sulfur subunit, mitochondrial OS=Homo sapiens GN=SDHB PE=1 SV=3	SDHB_HUMAN	SDHB	32 kDa	1	4	1	1	5	1	1	4	2	1	4	1	1	5	1	1	4	2	1	1.25	1	1	1	2	1	0.8	2	#DIV/0!			1.08333	1.33333	1.26667	0.851237	0.814902	1
PDZ and LIM domain protein 4 OS=Homo sapiens GN=PDLIM4 PE=1 SV=2	PDLI4_HUMAN	PDLIM4	35 kDa	2	4	0	1	4	0	3	3	1	2	4	0	1	4	0	3	3	1	0.5	1	#DIV/0!	1.5	0.75	#DIV/0!	3	0.75	#DIV/0!	0.0121655	2.6		#DIV/0!	#DIV/0!	#DIV/0!	0.851237	0.814902	0.652994
UDP-glucose 6-dehydrogenase OS=Homo sapiens GN=UGDH PE=1 SV=1	UGDH_HUMAN	UGDH	55 kDa	1	4	1	4	4	0	6	4	1	1	4	1	4	4	0	6	4	1	4	1	0	6	1	1	1.5	1	#DIV/0!	0.0121655	1		1.66667	2.66667	#DIV/0!	0.709597	0.398208	0.638768
Vacuolar protein sorting-associated protein 37A OS=Homo sapiens GN=VPS37A PE=1 SV=1	VP37A_HUMAN	VPS37A	44 kDa	2	4	1	4	2	1	3	4	0	2	4	1	4	2	1	3	4	0	2	0.5	1	1.5	1	0	0.75	2	0	#DIV/0!			1.16667	0.833333	0.916667	1	1	1
Chloride intracellular channel protein 1 OS=Homo sapiens GN=CLIC1 PE=1 SV=4	CLIC1_HUMAN	CLIC1	27 kDa	2	4	4	1	3	0	3	4	0	2	4	4	1	3	0	3	4	0	0.5	0.75	0	1.5	1	0	3	1.33333	#DIV/0!	0.124088	2.6		0.416667	0.833333	#DIV/0!	0.144704	0.507158	0.53908
Cleavage and polyadenylation specificity factor subunit 6 OS=Homo sapiens GN=CPSF6 PE=1 SV=2	CPSF6_HUMAN	CPSF6	59 kDa	1	4	0	1	4	0	1	3	1	1	4	0	1	4	0	1	3	1	1	1	#DIV/0!	1	0.75	#DIV/0!	1	0.75	#DIV/0!	0.333333	4.5		#DIV/0!	#DIV/0!	#DIV/0!	1	1	1
Peroxisomal 2,4-dienoyl-CoA reductase OS=Homo sapiens GN=DECR2 PE=1 SV=1	DECR2_HUMAN	DECR2	31 kDa	2	4	0	1	3	0	1	2	0	2	4	0	1	3	0	1	2	0	0.5	0.75	#DIV/0!	0.5	0.5	#DIV/0!	1	0.666667	#DIV/0!	0.0121655	2.4		#DIV/0!	#DIV/0!	#DIV/0!	0.67018	0.481817	0.767644
SWISS-PROT:Q28085 (Bos taurus) Complement factor H precursor	Q28085		140 kDa	0	4	1	0	2	1	0	2	1	0	4	1	0	2	1	0	2	1	#DIV/0!	0.5	1	#DIV/0!	0.5	1	#DIV/0!	1	1	#DIV/0!			#DIV/0!	#DIV/0!	#DIV/0!	0.64333	0.64333	1
ATP-dependent 6-phosphofructokinase, liver type OS=Homo sapiens GN=PFKL PE=1 SV=6	PFKAL_HUMAN	PFKL	85 kDa	5	4	1	7	4	1	4	6	2	5	4	1	7	4	1	4	6	2	1.4	1	1	0.8	1.5	2	0.571429	1.5	2	#DIV/0!			1.13333	1.43333	1.35714	0.767644	0.709597	1
Spectrin beta chain, non-erythrocytic 1 OS=Homo sapiens GN=SPTBN1 PE=1 SV=2	SPTB2_HUMAN	SPTBN1	275 kDa	9	3	21	13	18	11	11	14	17	9	3	20	13	16	11	11	14	16	1.44444	6	0.52381	1.22222	4.66667	0.809524	0.846154	0.777778	1.54545	0.347932	23.9		2.65608	2.2328	1.05646	0.625694	0.618602	1
Ribosome-binding protein 1 OS=Homo sapiens GN=RRBP1 PE=1 SV=4	RRBP1_HUMAN	RRBP1	152 kDa	5	3	17	10	16	11	8	10	15	5	3	15	9	15	10	8	9	14	2	5.33333	0.647059	1.6	3.33333	0.882353	0.8	0.625	1.36364	0.141119	5.4		2.66013	1.93856	0.929545	0.447068	0.611122	0.657541
X-ray repair cross-complementing protein 6 OS=Homo sapiens GN=XRCC6 PE=1 SV=2	XRCC6_HUMAN	XRCC6	70 kDa	6	3	27	4	13	14	8	8	19	6	3	18	4	12	11	8	7	15	0.666667	4.33333	0.518519	1.33333	2.66667	0.703704	2	0.615385	1.35714	0.428224	9		1.83951	1.5679	1.32418	0.848716	0.970223	0.797136
Cluster of Gelsolin OS=Homo sapiens GN=GSN PE=1 SV=1 (GELS_HUMAN)	GELS_HUMAN [2]	GSN	86 kDa	1	3	25	3	9	15	2	5	20	1	3	15	3	9	10	2	5	13	3	3	0.6	2	1.66667	0.8	0.666667	0.555556	1.33333	0.0632603	4		2.2	1.48889	0.851852	0.940784	0.947382	1
Cluster of Nuclease-sensitive element-binding protein 1 OS=Homo sapiens GN=YBX1 PE=1 SV=3 (YBOX1_HUMAN)	YBOX1_HUMAN [3]	YBX1	36 kDa	5	3	7	9	7	5	8	7	6	5	3	7	9	7	5	8	7	6	1.8	2.33333	0.714286	1.6	2.33333	0.857143	0.888889	1	1.2	0.56691	7.2		1.61587	1.59683	1.02963	0.287864	0.196261	1
Cluster of 40S ribosomal protein S4, X isoform OS=Homo sapiens GN=RPS4X PE=1 SV=2 (RS4X_HUMAN)	RS4X_HUMAN [2]	RPS4X	30 kDa	2	3	5	5	5	2	3	5	3	2	3	5	5	5	2	3	5	3	2.5	1.66667	0.4	1.5	1.66667	0.6	0.6	1	1.5	0.547445	9.7		1.52222	1.25556	1.03333	0.64333	0.77805	0.795255
60S acidic ribosomal protein P2 OS=Homo sapiens GN=RPLP2 PE=1 SV=1	RLA2_HUMAN	RPLP2	12 kDa	7	3	9	6	4	7	6	5	7	4	3	5	4	3	5	5	4	4	0.857143	1.33333	0.777778	0.857143	1.66667	0.777778	1	1.25	1	0.523114	6.1		0.989418	1.10053	1.08333	0.752315	0.866194	0.767644
Caveolin-1 OS=Homo sapiens GN=CAV1 PE=1 SV=4	CAV1_HUMAN	CAV1	20 kDa	1	3	6	6	5	6	2	7	7	1	3	5	4	5	5	2	5	6	6	1.66667	1	2	2.33333	1.16667	0.333333	1.4	1.16667	0.0413625	3.5		2.88889	1.83333	0.966667	0.192579	0.416866	0.85408
Cluster of ATPase family AAA domain-containing protein 3A OS=Homo sapiens GN=ATAD3A PE=1 SV=2 (ATD3A_HUMAN)	ATD3A_HUMAN [3]	ATAD3A	71 kDa	0	3	3	5	4	4	3	9	3	0	3	3	5	4	4	3	9	3	#DIV/0!	1.33333	1.33333	#DIV/0!	3	1	0.6	2.25	0.75	0.211679	5.9		#DIV/0!	#DIV/0!	1.2	0.0912602	0.250815	0.758802
Cluster of Keratin, type I cytoskeletal 14 OS=Homo sapiens GN=KRT14 PE=1 SV=4 (K1C14_HUMAN)	K1C14_HUMAN [12]	KRT14	52 kDa	7	3	1	10	1	0	6	6	4	7	3	1	9	1	0	6	6	4	1.42857	0.333333	0	0.857143	2	4	0.6	6	#DIV/0!	0.690998	23.9		0.587302	2.28571	#DIV/0!	1	0.426686	0.63499
Cluster of Cofilin-1 OS=Homo sapiens GN=CFL1 PE=1 SV=3 (COF1_HUMAN)	COF1_HUMAN [2]	CFL1	19 kDa	5	3	7	5	6	2	6	3	5	4	3	5	4	5	2	4	3	4	1	2	0.285714	1.2	1	0.714286	1.2	0.5	2.5	0.476886	4.2		1.09524	0.971429	1.4	0.709597	0.829799	0.834019
Heterogeneous nuclear ribonucleoprotein L OS=Homo sapiens GN=HNRNPL PE=1 SV=2	HNRPL_HUMAN	HNRNPL	64 kDa	3	3	3	3	7	2	5	8	3	3	3	3	3	6	2	5	6	3	1	2.33333	0.666667	1.66667	2.66667	1	1.66667	1.14286	1.5	0.462287	11.3		1.33333	1.77778	1.43651	0.548424	0.183567	0.561438
40S ribosomal protein S13 OS=Homo sapiens GN=RPS13 PE=1 SV=2	RS13_HUMAN	RPS13	17 kDa	4	3	5	4	6	3	4	5	4	4	3	3	4	5	2	4	4	3	1	2	0.6	1	1.66667	0.8	1	0.833333	1.33333	0.384428	4.5		1.2	1.15556	1.05556	0.767644	0.64333	1
40S ribosomal protein S17 OS=Homo sapiens GN=RPS17 PE=1 SV=2	RS17_HUMAN	RPS17	16 kDa	4	3	6	7	9	0	5	7	4	3	3	3	5	5	0	3	4	3	1.75	3	0	1.25	2.33333	0.666667	0.714286	0.777778	#DIV/0!	0.430657	4.7		1.58333	1.41667	#DIV/0!	0.744865	0.467605	1
40S ribosomal protein S6 OS=Homo sapiens GN=RPS6 PE=1 SV=1	RS6_HUMAN	RPS6	29 kDa	4	3	3	4	3	5	5	2	6	3	3	2	3	3	3	4	2	4	1	1	1.66667	1.25	0.666667	2	1.25	0.666667	1.2	0.506083	6.2		1.22222	1.30556	1.03889	0.373901	0.467605	0.814902
Cluster of Alpha-centractin OS=Homo sapiens GN=ACTR1A PE=1 SV=1 (ACTZ_HUMAN)	ACTZ_HUMAN [2]	ACTR1A	43 kDa	3	3	2	5	7	1	3	4	2	3	3	2	5	8	1	3	5	2	1.66667	2.33333	0.5	1	1.33333	1	0.6	0.571429	2	0.231144	4.2		1.5	1.11111	1.05714	0.405715	0.64333	0.512225
Crk-like protein OS=Homo sapiens GN=CRKL PE=1 SV=1	CRKL_HUMAN	CRKL	34 kDa	9	3	2	9	4	1	6	3	1	9	3	2	9	4	1	6	3	1	1	1.33333	0.5	0.666667	1	0.5	0.666667	0.75	1	0.080292	7.7		0.944444	0.722222	0.805556	1	0.638186	0.652994
40S ribosomal protein S16 OS=Homo sapiens GN=RPS16 PE=1 SV=2	RS16_HUMAN	RPS16	16 kDa	3	3	1	4	3	1	3	3	1	3	3	1	4	3	1	2	3	1	1.33333	1	1	1	1	1	0.75	1	1	0.513382	5.9		1.11111	1	0.916667	0.77805	1	0.77805
Cluster of Serine/threonine-protein phosphatase 2A 65 kDa regulatory subunit A alpha isoform OS=Homo sapiens GN=PPP2R1A PE=1 SV=4 (2AAA_HUMAN)	2AAA_HUMAN [2]	PPP2R1A	65 kDa	4	3	4	4	4	1	5	5	2	3	3	4	4	4	1	4	5	2	1	1.33333	0.25	1.25	1.66667	0.5	1.25	1.25	2	0.321168	5.4		0.861111	1.13889	1.5	0.561438	0.767644	0.518519
Integrin-linked protein kinase OS=Homo sapiens GN=ILK PE=1 SV=2	ILK_HUMAN	ILK	51 kDa	4	3	2	6	5	2	3	6	1	4	3	2	6	5	2	3	6	1	1.5	1.66667	1	0.75	2	0.5	0.5	1.2	0.5	0.00243309	1		1.38889	1.08333	0.733333	0.373901	0.841596	0.623958
Cluster of Endophilin-A2 OS=Homo sapiens GN=SH3GL1 PE=1 SV=1 (SH3G1_HUMAN)	SH3G1_HUMAN [2]	SH3GL1	41 kDa	2	3	2	2	3	1	2	3	1	2	3	1	2	3	1	2	3	1	1	1	0.5	1	1	0.5	1	1	1	0.0632603	2		0.833333	0.833333	1	0.64333	0.64333	1
Protein arginine N-methyltransferase 1 OS=Homo sapiens GN=PRMT1 PE=1 SV=2	ANM1_HUMAN	PRMT1	42 kDa	5	3	1	6	4	0	6	5	1	5	3	1	6	4	0	6	5	1	1.2	1.33333	0	1.2	1.66667	1	1	1.25	#DIV/0!	0.29927	4.1		0.844444	1.28889	#DIV/0!	0.882028	0.629095	0.789282
Acyl-coenzyme A thioesterase 9, mitochondrial OS=Homo sapiens GN=ACOT9 PE=1 SV=2	ACOT9_HUMAN	ACOT9	50 kDa	2	3	2	1	5	0	4	6	1	2	3	1	1	5	0	4	6	1	0.5	1.66667	0	2	2	0.5	4	1.2	#DIV/0!	0.0389294	4.8		0.722222	1.5	#DIV/0!	0.841596	0.421648	0.473427
L-lactate dehydrogenase A chain OS=Homo sapiens GN=LDHA PE=1 SV=2	LDHA_HUMAN	LDHA	37 kDa	3	3	5	4	5	0	1	5	1	3	3	4	4	5	0	1	5	1	1.33333	1.66667	0	0.333333	1.66667	0.2	0.25	1	#DIV/0!	0.340633	5.5		1	0.733333	#DIV/0!	0.709597	0.421648	0.758802
26S protease regulatory subunit 7 OS=Homo sapiens GN=PSMC2 PE=1 SV=3	PRS7_HUMAN	PSMC2	49 kDa	0	3	3	4	6	1	5	5	1	0	3	3	4	6	1	5	5	1	#DIV/0!	2	0.333333	#DIV/0!	1.66667	0.333333	1.25	0.833333	1	0.306569	5.6		#DIV/0!	#DIV/0!	1.02778	0.398208	0.373901	1
Fructose-bisphosphate aldolase A OS=Homo sapiens GN=ALDOA PE=1 SV=2	ALDOA_HUMAN	ALDOA	39 kDa	3	3	6	3	4	1	2	8	0	3	3	6	3	4	1	2	8	0	1	1.33333	0.166667	0.666667	2.66667	0	0.666667	2	0	0.418491	8.5		0.833333	1.11111	0.888889	0.373901	0.810524	0.807427
60S ribosomal protein L23a OS=Homo sapiens GN=RPL23A PE=1 SV=1	RL23A_HUMAN	RPL23A	18 kDa	2	3	4	2	2	2	3	3	2	2	3	3	2	2	2	3	3	2	1	0.666667	0.5	1.5	1	0.5	1.5	1.5	1	0.545012	4.7		0.722222	1	1.33333	0.158302	0.64333	0.116117
60S ribosomal protein L38 OS=Homo sapiens GN=RPL38 PE=1 SV=2	RL38_HUMAN	RPL38	8 kDa	2	3	1	4	7	1	3	5	1	2	3	1	4	5	1	3	4	1	2	2.33333	1	1.5	1.66667	1	0.75	0.714286	1	0.3382	9		1.77778	1.38889	0.821429	0.334852	0.481817	0.656045
Tyrosine-protein phosphatase non-receptor type 1 OS=Homo sapiens GN=PTPN1 PE=1 SV=1	PTN1_HUMAN	PTPN1	50 kDa	2	3	1	5	5	1	2	5	2	2	3	1	5	5	1	2	5	2	2.5	1.66667	1	1	1.66667	2	0.4	1	2	0.0510949	1.9		1.72222	1.55556	1.13333	0.315296	0.435331	0.709597
60S ribosomal protein L18 OS=Homo sapiens GN=RPL18 PE=1 SV=2	RL18_HUMAN	RPL18	22 kDa	2	3	2	3	4	2	2	3	2	2	3	2	3	4	2	2	3	2	1.5	1.33333	1	1	1	1	0.666667	0.75	1	0.46472	5.3		1.27778	1	0.805556	0.373901	1	0.373901
Ubiquitin carboxyl-terminal hydrolase 15 OS=Homo sapiens GN=USP15 PE=1 SV=3	UBP15_HUMAN	USP15	112 kDa	5	3	0	6	4	0	3	4	0	5	3	0	6	4	0	3	4	0	1.2	1.33333	#DIV/0!	0.6	1.33333	#DIV/0!	0.5	1	#DIV/0!	0.136253	6.8		#DIV/0!	#DIV/0!	#DIV/0!	0.784997	0.868274	0.663804
Vacuolar protein sorting-associated protein 28 homolog OS=Homo sapiens GN=VPS28 PE=1 SV=1	VPS28_HUMAN	VPS28	25 kDa	4	3	2	5	6	0	3	5	1	4	3	2	4	5	0	3	5	1	1.25	2	0	0.75	1.66667	0.5	0.6	0.833333	#DIV/0!	0.00243309	1		1.08333	0.972222	#DIV/0!	0.748868	1	0.77558
Protein RCC2 OS=Homo sapiens GN=RCC2 PE=1 SV=2	RCC2_HUMAN	RCC2	56 kDa	4	3	1	4	3	1	1	4	0	4	3	1	3	3	1	1	4	0	1	1	1	0.25	1.33333	0	0.25	1.33333	0	0.270073	5.2		1	0.527778	0.527778	1	0.53908	0.53908
E3 ubiquitin-protein ligase TRIM4 OS=Homo sapiens GN=TRIM4 PE=1 SV=2	TRIM4_HUMAN	TRIM4	57 kDa	3	3	1	3	3	2	2	3	1	3	3	1	3	3	2	2	3	1	1	1	2	0.666667	1	1	0.666667	1	0.5	#DIV/0!			1.33333	0.888889	0.722222	0.677869	0.724659	0.373901
NADH-cytochrome b5 reductase 3 OS=Homo sapiens GN=CYB5R3 PE=1 SV=3	NB5R3_HUMAN	CYB5R3	34 kDa	1	3	2	3	5	0	2	5	3	1	3	2	3	5	0	2	5	3	3	1.66667	0	2	1.66667	1.5	0.666667	1	#DIV/0!	0.0608273	2.9		1.55556	1.72222	#DIV/0!	0.691761	0.274577	0.714889
Peptidyl-prolyl cis-trans isomerase B OS=Homo sapiens GN=PPIB PE=1 SV=2	PPIB_HUMAN	PPIB	24 kDa	3	3	0	3	3	1	2	3	1	3	3	0	3	3	1	2	3	1	1	1	#DIV/0!	0.666667	1	#DIV/0!	0.666667	1	1	0.289538	7.6		#DIV/0!	#DIV/0!	0.888889	0.795255	1	0.724659
60S ribosomal protein L31 OS=Homo sapiens GN=RPL31 PE=1 SV=1	RL31_HUMAN	RPL31	14 kDa	3	3	1	3	3	3	2	3	3	3	3	1	3	3	3	2	3	3	1	1	3	0.666667	1	3	0.666667	1	1	0.413625	3.2		1.66667	1.55556	0.888889	0.373901	0.677869	0.373901
Thioredoxin domain-containing protein 12 OS=Homo sapiens GN=TXNDC12 PE=1 SV=1	TXD12_HUMAN	TXNDC12	19 kDa	4	3	1	4	3	1	4	3	1	4	3	1	4	3	1	4	3	1	1	1	1	1	1	1	1	1	1	0.153285	2.7		1	1	1	1	1	1
Glucose-6-phosphate 1-dehydrogenase OS=Homo sapiens GN=G6PD PE=1 SV=4	G6PD_HUMAN	G6PD	59 kDa	5	3	1	4	4	0	1	6	0	5	3	1	4	4	0	1	6	0	0.8	1.33333	0	0.2	2	0	0.25	1.5	#DIV/0!	0.0510949	3.1		0.711111	0.733333	#DIV/0!	0.859308	0.77558	0.891083
Splicing factor 1 OS=Homo sapiens GN=SF1 PE=1 SV=4	SF01_HUMAN	SF1	68 kDa	2	3	2	1	6	1	0	4	1	2	3	2	1	6	1	0	4	1	0.5	2	0.5	0	1.33333	0.5	0	0.666667	1	0.19708	5.4		1	0.611111	0.555556	0.85408	0.621308	0.651959
Elongation factor 1-delta OS=Homo sapiens GN=EEF1D PE=1 SV=5	EF1D_HUMAN	EEF1D	31 kDa	3	3	1	4	4	1	2	5	1	3	3	1	4	4	1	2	5	1	1.33333	1.33333	1	0.666667	1.66667	1	0.5	1.25	1	0.381995	5.9		1.22222	1.11111	0.916667	0.608653	0.820294	0.841596
Nuclear migration protein nudC OS=Homo sapiens GN=NUDC PE=1 SV=1	NUDC_HUMAN	NUDC	38 kDa	2	3	0	2	0	0	2	0	0	2	3	0	2	0	0	2	0	0	1	0	#DIV/0!	1	0	#DIV/0!	1	#DIV/0!	#DIV/0!	0.240876	5.1		#DIV/0!	#DIV/0!	#DIV/0!	0.416866	0.416866	1
Synaptic vesicle membrane protein VAT-1 homolog OS=Homo sapiens GN=VAT1 PE=1 SV=2	VAT1_HUMAN	VAT1	42 kDa	2	3	2	1	2	2	1	4	3	2	3	2	1	2	2	1	4	3	0.5	0.666667	1	0.5	1.33333	1.5	1	2	1.5	0.0851582	2		0.722222	1.11111	1.5	0.2302	0.741521	0.348641
Sorting nexin-9 OS=Homo sapiens GN=SNX9 PE=1 SV=1	SNX9_HUMAN	SNX9	67 kDa	2	3	0	1	4	0	1	3	0	2	3	0	1	4	0	1	3	0	0.5	1.33333	#DIV/0!	0.5	1	#DIV/0!	1	0.75	#DIV/0!	0.0291971	2.3		#DIV/0!	#DIV/0!	#DIV/0!	1	0.802482	0.834019
Nuclear pore complex protein Nup155 OS=Homo sapiens GN=NUP155 PE=1 SV=1	NU155_HUMAN	NUP155	155 kDa	2	3	0	2	2	0	1	3	0	2	3	0	2	2	0	1	3	0	1	0.666667	#DIV/0!	0.5	1	#DIV/0!	0.5	1.5	#DIV/0!	0.119221	4		#DIV/0!	#DIV/0!	#DIV/0!	0.77805	0.802482	1
5'-3' exoribonuclease 2 OS=Homo sapiens GN=XRN2 PE=1 SV=1	XRN2_HUMAN	XRN2	109 kDa	0	3	1	3	3	1	0	1	1	0	3	1	3	3	1	0	1	1	#DIV/0!	1	1	#DIV/0!	0.333333	1	0	0.333333	1	0.23601	3.5		#DIV/0!	#DIV/0!	0.444444	0.416866	0.518519	0.0890093
Cysteine and glycine-rich protein 1 OS=Homo sapiens GN=CSRP1 PE=1 SV=3	CSRP1_HUMAN	CSRP1	21 kDa	2	3	1	1	3	1	0	3	1	2	3	1	1	3	1	0	3	1	0.5	1	1	0	1	1	0	1	1	0.0705596	2		0.833333	0.666667	0.666667	0.724659	0.561438	0.77805
Probable ATP-dependent RNA helicase DDX6 OS=Homo sapiens GN=DDX6 PE=1 SV=2	DDX6_HUMAN	DDX6	54 kDa	2	3	0	2	2	0	1	3	0	2	3	0	2	2	0	1	3	0	1	0.666667	#DIV/0!	0.5	1	#DIV/0!	0.5	1.5	#DIV/0!	0.313869	6.3		#DIV/0!	#DIV/0!	#DIV/0!	0.77805	0.802482	1
TREMBL:Q3SX09 (Bos taurus) similar to HBG protein	Q3SX09		22 kDa	0	3	1	0	5	0	0	4	1	0	3	1	0	5	0	0	4	1	#DIV/0!	1.66667	0	#DIV/0!	1.33333	1	#DIV/0!	0.8	#DIV/0!	#DIV/0!			#DIV/0!	#DIV/0!	#DIV/0!	0.868274	0.834019	1
Filamin-binding LIM protein 1 OS=Homo sapiens GN=FBLIM1 PE=1 SV=2	FBLI1_HUMAN	FBLIM1	41 kDa	2	3	0	2	2	0	1	2	0	1	3	0	2	2	0	1	2	0	1	0.666667	#DIV/0!	0.5	0.666667	#DIV/0!	0.5	1	#DIV/0!	#DIV/0!			#DIV/0!	#DIV/0!	#DIV/0!	0.77805	0.561438	0.724659
Enoyl-CoA delta isomerase 2, mitochondrial OS=Homo sapiens GN=ECI2 PE=1 SV=4	ECI2_HUMAN	ECI2	44 kDa	2	3	0	4	2	0	1	2	0	2	3	0	4	2	0	1	2	0	2	0.666667	#DIV/0!	0.5	0.666667	#DIV/0!	0.25	1	#DIV/0!	0.0389294	1.4		#DIV/0!	#DIV/0!	#DIV/0!	0.829799	0.561438	0.481817
Telomerase-binding protein EST1A OS=Homo sapiens GN=SMG6 PE=1 SV=2	EST1A_HUMAN	SMG6	160 kDa	0	3	0	0	1	0	0	0	0	0	3	0	0	1	0	0	0	0	#DIV/0!	0.333333	#DIV/0!	#DIV/0!	0	#DIV/0!	#DIV/0!	0	#DIV/0!	0.00729927	1		#DIV/0!	#DIV/0!	#DIV/0!	0.561438	0.373901	0.373901
U4/U6.U5 tri-snRNP-associated protein 1 OS=Homo sapiens GN=SART1 PE=1 SV=1	SNUT1_HUMAN	SART1	90 kDa	0	3	2	0	0	1	0	1	1	0	3	2	0	0	1	0	1	1	#DIV/0!	0	0.5	#DIV/0!	0.333333	0.5	#DIV/0!	#DIV/0!	1	0.206813	9.2		#DIV/0!	#DIV/0!	#DIV/0!	0.2302	0.348641	0.518519
Transmembrane protein 33 OS=Homo sapiens GN=TMEM33 PE=1 SV=2	TMM33_HUMAN	TMEM33	28 kDa	0	3	0	0	2	0	0	3	0	0	3	0	0	2	0	0	3	0	#DIV/0!	0.666667	#DIV/0!	#DIV/0!	1	#DIV/0!	#DIV/0!	1.5	#DIV/0!	0.0827251	1.9		#DIV/0!	#DIV/0!	#DIV/0!	0.795255	1	0.795255
Cluster of EH domain-containing protein 1 OS=Homo sapiens GN=EHD1 PE=1 SV=2 (EHD1_HUMAN)	EHD1_HUMAN [2]	EHD1	61 kDa	1	3	0	3	6	2	4	8	1	1	3	0	3	6	2	4	8	1	3	2	#DIV/0!	4	2.66667	#DIV/0!	1.33333	1.33333	0.5	0.00243309	7		#DIV/0!	#DIV/0!	1.05556	0.192579	0.246364	0.791331
TAR DNA-binding protein 43 OS=Homo sapiens GN=TARDBP PE=1 SV=1	TADBP_HUMAN	TARDBP	45 kDa	5	3	1	4	4	0	3	5	1	5	3	1	4	4	0	3	5	1	0.8	1.33333	0	0.6	1.66667	1	0.75	1.25	#DIV/0!	0.221411	3		0.711111	1.08889	#DIV/0!	0.859308	1	0.859308
PDZ and LIM domain protein 1 OS=Homo sapiens GN=PDLIM1 PE=1 SV=4	PDLI1_HUMAN	PDLIM1	36 kDa	4	3	1	4	3	1	3	5	0	4	3	1	4	3	1	3	4	0	1	1	1	0.75	1.66667	0	0.75	1.66667	0	0.0778589	4.8		1	0.805556	0.805556	1	1	1
60S ribosomal protein L37a OS=Homo sapiens GN=RPL37A PE=1 SV=2	RL37A_HUMAN	RPL37A	10 kDa	1	3	2	1	2	1	1	2	2	1	2	1	1	1	1	1	1	1	1	0.666667	0.5	1	0.666667	1	1	1	2	0.238443	3.7		0.722222	0.888889	1.33333	0.373901	0.64333	0.518519
Heterogeneous nuclear ribonucleoprotein A0 OS=Homo sapiens GN=HNRNPA0 PE=1 SV=1	ROA0_HUMAN	HNRNPA0	31 kDa	3	3	2	2	4	2	2	3	2	3	3	2	2	4	2	2	3	2	0.666667	1.33333	1	0.666667	1	1	1	0.75	1	0.399027	4.3		1	0.888889	0.916667	1	0.518519	0.677869
Cluster of Protein syndesmos OS=Homo sapiens GN=NUDT16L1 PE=1 SV=1 (SDOS_HUMAN)	SDOS_HUMAN [2]	NUDT16L1	23 kDa	3	3	0	4	5	0	2	6	0	3	3	0	4	5	0	2	5	0	1.33333	1.66667	#DIV/0!	0.666667	2	#DIV/0!	0.5	1.2	#DIV/0!	0.0218978	3.2		#DIV/0!	#DIV/0!	#DIV/0!	0.613011	0.758802	0.89331
Cleavage and polyadenylation specificity factor subunit 5 OS=Homo sapiens GN=NUDT21 PE=1 SV=1	CPSF5_HUMAN	NUDT21	26 kDa	2	3	0	2	5	0	2	3	0	2	3	0	2	5	0	2	3	0	1	1.66667	#DIV/0!	1	1	#DIV/0!	1	0.6	#DIV/0!	0.289538	4.5		#DIV/0!	#DIV/0!	#DIV/0!	0.714889	1	0.714889
GTP-binding nuclear protein Ran OS=Homo sapiens GN=RAN PE=1 SV=3	RAN_HUMAN	RAN	24 kDa	2	3	1	2	4	2	1	4	0	2	3	1	2	4	2	1	4	0	1	1.33333	2	0.5	1.33333	0	0.5	1	0	0.374696	6.4		1.44444	0.611111	0.5	0.491767	0.814902	0.507158
PDZ and LIM domain protein 7 OS=Homo sapiens GN=PDLIM7 PE=1 SV=1	PDLI7_HUMAN	PDLIM7	50 kDa	1	3	1	1	2	0	0	1	1	1	3	1	1	2	0	0	1	1	1	0.666667	0	0	0.333333	1	0	0.5	#DIV/0!	0.0389294	4		0.555556	0.444444	#DIV/0!	0.491767	0.250815	0.64333
Galactokinase OS=Homo sapiens GN=GALK1 PE=1 SV=1	GALK1_HUMAN	GALK1	42 kDa	0	3	0	1	2	2	1	4	2	0	3	0	1	2	2	1	4	2	#DIV/0!	0.666667	#DIV/0!	#DIV/0!	1.33333	#DIV/0!	1	2	1	0.0291971	3		#DIV/0!	#DIV/0!	1.33333	0.561438	0.373901	0.518519
Zinc finger CCCH-type antiviral protein 1-like OS=Homo sapiens GN=ZC3HAV1L PE=1 SV=2	ZCCHL_HUMAN	ZC3HAV1L	33 kDa	4	3	1	3	1	0	2	0	1	4	3	1	3	1	0	2	0	1	0.75	0.333333	0	0.5	0	1	0.666667	0	#DIV/0!	0.00973236	3.5		0.361111	0.5	#DIV/0!	0.345271	0.189004	0.767644
TREMBL:Q1RMK2 (Bos taurus) IGHM protein	Q1RMK2		65 kDa	0	3	0	1	4	0	0	3	0	0	3	0	1	4	0	0	3	0	#DIV/0!	1.33333	#DIV/0!	#DIV/0!	1	#DIV/0!	0	0.75	#DIV/0!	#DIV/0!			#DIV/0!	#DIV/0!	#DIV/0!	0.691761	1	0.691761
Protein transport protein Sec23B OS=Homo sapiens GN=SEC23B PE=1 SV=2	SC23B_HUMAN	SEC23B	86 kDa	4	3	2	5	4	1	3	5	2	3	3	2	4	3	1	2	5	2	1.25	1.33333	0.5	0.75	1.66667	1	0.6	1.25	2	0.0729927	1.6		1.02778	1.13889	1.28333	0.814902	0.767644	1
Pyruvate dehydrogenase E1 component subunit alpha, somatic form, mitochondrial OS=Homo sapiens GN=PDHA1 PE=1 SV=3	ODPA_HUMAN	PDHA1	43 kDa	0	3	2	0	2	0	0	3	0	0	3	2	0	2	0	0	3	0	#DIV/0!	0.666667	0	#DIV/0!	1	0	#DIV/0!	1.5	#DIV/0!	0.114355	7.3		#DIV/0!	#DIV/0!	#DIV/0!	0.416866	0.64333	0.795255
T-complex protein 1 subunit delta OS=Homo sapiens GN=CCT4 PE=1 SV=4	TCPD_HUMAN	CCT4	58 kDa	4	3	3	8	7	1	4	4	2	4	3	3	8	7	1	4	4	2	2	2.33333	0.333333	1	1.33333	0.666667	0.5	0.571429	2	0.452555	14.1		1.55556	1	1.02381	0.416866	1	0.430877
Large subunit GTPase 1 homolog OS=Homo sapiens GN=LSG1 PE=1 SV=2	LSG1_HUMAN	LSG1	75 kDa	0	3	0	0	2	0	0	2	0	0	3	0	0	2	0	0	2	0	#DIV/0!	0.666667	#DIV/0!	#DIV/0!	0.666667	#DIV/0!	#DIV/0!	1	#DIV/0!	0.0437956	3		#DIV/0!	#DIV/0!	#DIV/0!	0.795255	0.795255	1
40S ribosomal protein SA OS=Homo sapiens GN=RPSA PE=1 SV=4	RSSA_HUMAN	RPSA	33 kDa	2	3	2	4	3	2	3	5	2	2	2	2	4	3	2	3	4	2	2	1	1	1.5	1.66667	1	0.75	1.66667	1	0.389294	6.7		1.33333	1.38889	1.13889	0.373901	0.348641	0.767644
Histone-arginine methyltransferase CARM1 OS=Homo sapiens GN=CARM1 PE=1 SV=3	CARM1_HUMAN	CARM1	66 kDa	1	3	0	1	2	0	1	1	0	1	3	0	1	2	0	1	1	0	1	0.666667	#DIV/0!	1	0.333333	#DIV/0!	1	0.5	#DIV/0!	0.0583942	1.4		#DIV/0!	#DIV/0!	#DIV/0!	0.767644	0.518519	0.64333
Uncharacterized protein C8orf59 OS=Homo sapiens GN=C8orf59 PE=1 SV=4	CH059_HUMAN	C8orf59	11 kDa	0	3	0	0	2	1	0	2	0	0	3	0	0	2	1	0	2	0	#DIV/0!	0.666667	#DIV/0!	#DIV/0!	0.666667	#DIV/0!	#DIV/0!	1	0	0.0170316	1.6		#DIV/0!	#DIV/0!	#DIV/0!	1	0.795255	0.724659
Cluster of 40S ribosomal protein S27-like OS=Homo sapiens GN=RPS27L PE=1 SV=3 (RS27L_HUMAN)	RS27L_HUMAN [2]	RPS27L	9 kDa	1	3	2	1	4	1	0	4	2	1	2	1	1	3	1	0	3	1	1	1.33333	0.5	0	1.33333	1	0	1	2	0.403893	2.4		0.944444	0.777778	1	1	1	1
Calpain-1 catalytic subunit OS=Homo sapiens GN=CAPN1 PE=1 SV=1	CAN1_HUMAN	CAPN1	82 kDa	2	3	1	3	1	1	3	6	1	2	3	1	3	1	1	3	6	1	1.5	0.333333	1	1.5	2	1	1	6	1	0.0462287	2.4		0.944444	1.5	2.66667	0.724659	0.441823	0.35601
Acyl-protein thioesterase 2 OS=Homo sapiens GN=LYPLA2 PE=1 SV=1	LYPA2_HUMAN	LYPLA2	25 kDa	3	3	1	3	2	0	2	3	0	3	3	1	2	2	0	2	3	0	1	0.666667	0	0.666667	1	0	0.666667	1.5	#DIV/0!	0.0437956	4.6		0.555556	0.555556	#DIV/0!	0.579015	0.579015	1
40S ribosomal protein S20 OS=Homo sapiens GN=RPS20 PE=1 SV=1	RS20_HUMAN	RPS20	13 kDa	2	3	3	3	3	2	2	3	3	2	2	2	3	2	2	2	2	2	1.5	1	0.666667	1	1	1	0.666667	1	1.5	0.435523	3.6		1.05556	1	1.05556	1	1	1
60S ribosomal protein L12 OS=Homo sapiens GN=RPL12 PE=1 SV=1	RL12_HUMAN	RPL12	18 kDa	2	3	3	4	4	3	3	5	4	2	2	2	3	3	2	2	3	3	2	1.33333	1	1.5	1.66667	1.33333	0.75	1.25	1.33333	0.489051	4.9		1.44444	1.5	1.11111	0.101192	0.116117	0.64333
14-3-3 protein gamma OS=Homo sapiens GN=YWHAG PE=1 SV=2	1433G_HUMAN	YWHAG	28 kDa	3	3	5	3	2	1	3	4	2	3	3	3	3	2	1	3	3	2	1	0.666667	0.2	1	1.33333	0.4	1	2	2	0.318735	4.2		0.622222	0.911111	1.66667	0.131778	0.491767	0.287864
60S ribosomal protein L23 OS=Homo sapiens GN=RPL23 PE=1 SV=1	RL23_HUMAN	RPL23	15 kDa	3	3	2	4	2	2	3	4	1	2	2	2	3	2	2	2	3	1	1.33333	0.666667	1	1	1.33333	0.5	0.75	2	0.5	0.591241	5.7		1	0.944444	1.08333	1	1	1
40S ribosomal protein S24 OS=Homo sapiens GN=RPS24 PE=1 SV=1	RS24_HUMAN	RPS24	15 kDa	1	3	3	3	4	4	2	4	3	1	2	3	2	3	3	2	3	3	3	1.33333	1.33333	2	1.33333	1	0.666667	1	0.75	0.435523	4.7		1.88889	1.44444	0.805556	0.148148	0.491767	0.373901
Copper-transporting ATPase 1 OS=Homo sapiens GN=ATP7A PE=1 SV=3	ATP7A_HUMAN	ATP7A	163 kDa	21	3	1	18	2	1	18	1	1	17	3	1	16	2	1	15	1	1	0.857143	0.666667	1	0.857143	0.333333	1	1	0.5	1	#DIV/0!			0.84127	0.730159	0.833333	0.881754	0.85441	0.968375
Very-long-chain 3-oxoacyl-CoA reductase OS=Homo sapiens GN=HSD17B12 PE=1 SV=2	DHB12_HUMAN	HSD17B12	34 kDa	1	3	1	0	3	1	1	2	1	1	2	1	0	3	1	1	2	1	0	1	1	1	0.666667	1	#DIV/0!	0.666667	1	0.0656934	1.9		0.666667	0.888889	#DIV/0!	0.77805	0.677869	1
RNA-binding protein FUS OS=Homo sapiens GN=FUS PE=1 SV=1	FUS_HUMAN	FUS	53 kDa	2	3	1	5	4	1	4	3	1	2	2	1	5	3	1	3	3	1	2.5	1.33333	1	2	1	1	0.8	0.75	1	0.457421	16		1.61111	1.33333	0.85	0.373901	0.561438	0.677869
60S ribosomal protein L3 OS=Homo sapiens GN=RPL3 PE=1 SV=2	RL3_HUMAN	RPL3	46 kDa	6	2	8	10	8	3	6	5	10	6	2	5	9	6	2	5	4	6	1.66667	4	0.375	1	2.5	1.25	0.6	0.625	3.33333	0.396594	10.5		2.01389	1.58333	1.51944	0.574307	0.514519	1
EH domain-containing protein 2 OS=Homo sapiens GN=EHD2 PE=1 SV=2	EHD2_HUMAN	EHD2	61 kDa	3	2	4	7	9	1	4	8	3	3	2	4	6	9	1	4	8	3	2.33333	4.5	0.25	1.33333	4	0.75	0.571429	0.888889	3	0.00243309	7		2.36111	2.02778	1.48677	0.34142	0.287864	0.826414
Pre-mRNA-splicing factor ATP-dependent RNA helicase DHX15 OS=Homo sapiens GN=DHX15 PE=1 SV=2	DHX15_HUMAN	DHX15	91 kDa	3	2	2	8	6	1	5	6	3	3	2	1	8	6	1	5	5	2	2.66667	3	0.5	1.66667	3	1.5	0.625	1	3	0.408759	10.9		2.05556	2.05556	1.54167	0.274577	0.0685871	0.889917
Cluster of Cytoplasmic FMR1-interacting protein 1 OS=Homo sapiens GN=CYFIP1 PE=1 SV=1 (CYFP1_HUMAN)	CYFP1_HUMAN [2]	CYFIP1	145 kDa	4	2	1	6	3	0	2	3	0	4	2	1	6	3	0	2	3	0	1.5	1.5	0	0.5	1.5	0	0.333333	1	#DIV/0!	0.111922	6		1	0.666667	#DIV/0!	0.748868	0.621308	0.530412
Vigilin OS=Homo sapiens GN=HDLBP PE=1 SV=2	VIGLN_HUMAN	HDLBP	141 kDa	5	2	1	6	5	1	3	5	0	5	2	1	6	5	1	3	5	0	1.2	2.5	1	0.6	2.5	0	0.5	1	0	0.172749	8.4		1.56667	1.03333	0.5	0.530412	1	0.561438
Elongation factor 1-gamma OS=Homo sapiens GN=EEF1G PE=1 SV=3	EF1G_HUMAN	EEF1G	50 kDa	2	2	0	3	5	0	4	6	0	2	2	0	3	5	0	4	6	0	1.5	2.5	#DIV/0!	2	3	#DIV/0!	1.33333	1.2	#DIV/0!	0.469586	7.6		#DIV/0!	#DIV/0!	#DIV/0!	0.451161	0.348641	0.784997
60S ribosomal protein L15 OS=Homo sapiens GN=RPL15 PE=1 SV=2	RL15_HUMAN	RPL15	24 kDa	2	2	3	3	4	1	4	3	2	2	2	3	3	4	1	4	3	2	1.5	2	0.333333	2	1.5	0.666667	1.33333	0.75	2	0.36253	6.6		1.27778	1.38889	1.36111	0.741521	0.373901	0.767644
60S ribosomal protein L8 OS=Homo sapiens GN=RPL8 PE=1 SV=2	RL8_HUMAN	RPL8	28 kDa	0	2	1	1	4	2	1	2	2	0	2	1	1	3	2	1	2	2	#DIV/0!	2	2	#DIV/0!	1	2	1	0.5	1	0.381995	6		#DIV/0!	#DIV/0!	0.833333	0.274577	0.373901	0.518519
WD repeat-containing protein 1 OS=Homo sapiens GN=WDR1 PE=1 SV=4	WDR1_HUMAN	WDR1	66 kDa	0	2	4	1	2	1	0	4	1	0	2	4	1	2	1	0	4	1	#DIV/0!	1	0.25	#DIV/0!	2	0.25	0	2	1	0.0583942	3.2		#DIV/0!	#DIV/0!	1	0.608653	0.851237	0.802482
Monofunctional C1-tetrahydrofolate synthase, mitochondrial OS=Homo sapiens GN=MTHFD1L PE=1 SV=1	C1TM_HUMAN	MTHFD1L	106 kDa	0	2	0	0	2	1	0	5	1	0	2	0	0	2	1	0	5	1	#DIV/0!	1	#DIV/0!	#DIV/0!	2.5	#DIV/0!	#DIV/0!	2.5	1	0.182482	5.5		#DIV/0!	#DIV/0!	#DIV/0!	0.724659	0.468527	0.573392
60S ribosomal protein L13a OS=Homo sapiens GN=RPL13A PE=1 SV=2	RL13A_HUMAN	RPL13A	24 kDa	1	2	2	3	5	2	2	2	2	1	2	2	3	4	2	2	2	2	3	2.5	1	2	1	1	0.666667	0.4	1	0.350365	5.1		2.16667	1.33333	0.688889	0.151835	0.373901	0.205106
Nucleophosmin OS=Homo sapiens GN=NPM1 PE=1 SV=2	NPM_HUMAN	NPM1	33 kDa	3	2	14	6	10	4	3	9	11	2	2	6	4	5	2	2	5	5	2	5	0.285714	1	4.5	0.785714	0.5	0.9	2.75	0.613139	16.4		2.42857	2.09524	1.38333	0.940968	0.783322	0.754169
UDP-glucose:glycoprotein glucosyltransferase 1 OS=Homo sapiens GN=UGGT1 PE=1 SV=3	UGGG1_HUMAN	UGGT1	177 kDa	11	2	0	11	2	0	10	2	0	11	2	0	11	2	0	10	2	0	1	1	#DIV/0!	0.909091	1	#DIV/0!	0.909091	1	#DIV/0!	0.0364964	3.3		#DIV/0!	#DIV/0!	#DIV/0!	1	0.945216	0.945216
Cluster of Ras-related protein Rab-5C OS=Homo sapiens GN=RAB5C PE=1 SV=2 (RAB5C_HUMAN)	RAB5C_HUMAN [2]	RAB5C	23 kDa	1	2	3	5	2	1	4	3	2	1	2	3	5	2	1	4	3	2	5	1	0.333333	4	1.5	0.666667	0.8	1.5	2	0.148418	2.5		2.11111	2.05556	1.43333	0.64333	0.287864	0.814902
Nitric oxide synthase-interacting protein OS=Homo sapiens GN=NOSIP PE=1 SV=1	NOSIP_HUMAN	NOSIP	33 kDa	3	2	1	1	4	0	1	3	1	3	2	1	1	4	0	1	3	1	0.333333	2	0	0.333333	1.5	1	1	0.75	#DIV/0!	0.0291971	1.4		0.777778	0.944444	#DIV/0!	0.814902	0.724659	1
Eukaryotic translation initiation factor 3 subunit D OS=Homo sapiens GN=EIF3D PE=1 SV=1	EIF3D_HUMAN	EIF3D	64 kDa	1	2	0	2	2	0	1	1	0	1	2	0	2	2	0	1	1	0	2	1	#DIV/0!	1	0.5	#DIV/0!	0.5	0.5	#DIV/0!	0.19708	3		#DIV/0!	#DIV/0!	#DIV/0!	0.724659	0.64333	0.421648
60S ribosomal protein L11 OS=Homo sapiens GN=RPL11 PE=1 SV=2	RL11_HUMAN	RPL11	20 kDa	3	2	3	3	3	3	3	3	3	2	2	2	2	2	2	2	2	2	1	1.5	1	1	1.5	1	1	1	1	0.508516	3.7		1.16667	1.16667	1	0.373901	0.373901	#DIV/0!
Non-POU domain-containing octamer-binding protein OS=Homo sapiens GN=NONO PE=1 SV=4	NONO_HUMAN	NONO	54 kDa	1	2	0	2	4	0	0	0	0	1	2	0	2	4	0	0	0	0	2	2	#DIV/0!	0	0	#DIV/0!	0	0	#DIV/0!	0.53528	18.8		#DIV/0!	#DIV/0!	#DIV/0!	0.481817	0.158302	0.158302
mRNA cap guanine-N7 methyltransferase OS=Homo sapiens GN=RNMT PE=1 SV=1	MCES_HUMAN	RNMT	55 kDa	4	2	0	1	3	0	2	2	0	4	2	0	1	3	0	2	2	0	0.25	1.5	#DIV/0!	0.5	1	#DIV/0!	2	0.666667	#DIV/0!	0.0316302	2.4		#DIV/0!	#DIV/0!	#DIV/0!	0.67018	0.64333	1
Ubiquitin-associated protein 2 OS=Homo sapiens GN=UBAP2 PE=1 SV=1	UBAP2_HUMAN	UBAP2	117 kDa	1	2	0	0	0	0	0	1	0	1	2	0	0	0	0	0	1	0	0	0	#DIV/0!	0	0.5	#DIV/0!	#DIV/0!	#DIV/0!	#DIV/0!	0.0948905	5.9		#DIV/0!	#DIV/0!	#DIV/0!	0.158302	0.373901	0.373901
Dolichyl-diphosphooligosaccharide--protein glycosyltransferase subunit 1 OS=Homo sapiens GN=RPN1 PE=1 SV=1	RPN1_HUMAN	RPN1	69 kDa	3	2	5	6	8	2	3	8	3	3	2	5	6	8	2	3	8	3	2	4	0.4	1	4	0.6	0.5	1	1.5	0.221411	3.9		2.13333	1.86667	1	0.367854	0.518519	0.797136
60S ribosomal protein L5 OS=Homo sapiens GN=RPL5 PE=1 SV=3	RL5_HUMAN	RPL5	34 kDa	2	2	4	5	5	3	3	3	4	2	2	3	5	4	3	3	3	4	2.5	2.5	0.75	1.5	1.5	1	0.6	0.6	1.33333	0.379562	6.8		1.91667	1.33333	0.844444	0.151835	0.421648	0.250815
E3 ubiquitin-protein ligase TRIM22 OS=Homo sapiens GN=TRIM22 PE=1 SV=1	TRI22_HUMAN	TRIM22	57 kDa	3	2	1	4	4	0	4	5	1	3	2	1	4	4	0	4	5	1	1.33333	2	0	1.33333	2.5	1	1	1.25	#DIV/0!	#DIV/0!			1.11111	1.61111	#DIV/0!	0.67018	0.373901	0.729182
Arginine--tRNA ligase, cytoplasmic OS=Homo sapiens GN=RARS PE=1 SV=2	SYRC_HUMAN	RARS	75 kDa	4	2	0	7	3	0	5	4	0	4	2	0	7	3	0	5	4	0	1.75	1.5	#DIV/0!	1.25	2	#DIV/0!	0.714286	1.33333	#DIV/0!	0.26764	7.1		#DIV/0!	#DIV/0!	#DIV/0!	0.598285	0.629095	0.901872
N-acetyl-D-glucosamine kinase OS=Homo sapiens GN=NAGK PE=1 SV=4	NAGK_HUMAN	NAGK	37 kDa	3	2	1	5	2	0	4	3	0	3	2	1	5	2	0	4	3	0	1.66667	1	0	1.33333	1.5	0	0.8	1.5	#DIV/0!	0.00486618	3.5		0.888889	0.944444	#DIV/0!	0.841596	0.814902	1
Lipoma-preferred partner OS=Homo sapiens GN=LPP PE=1 SV=1	LPP_HUMAN	LPP	66 kDa	0	2	0	1	1	0	0	1	0	0	2	0	1	1	0	0	1	0	#DIV/0!	0.5	#DIV/0!	#DIV/0!	0.5	#DIV/0!	0	1	#DIV/0!	0.00973236	2.8		#DIV/0!	#DIV/0!	#DIV/0!	1	0.677869	0.518519
T-complex protein 1 subunit eta OS=Homo sapiens GN=CCT7 PE=1 SV=2	TCPH_HUMAN	CCT7	59 kDa	3	2	2	3	7	1	3	5	1	3	2	2	3	7	1	3	5	1	1	3.5	0.5	1	2.5	0.5	1	0.714286	1	0.418491	14.6		1.66667	1.33333	0.904762	0.498867	0.608653	0.767644
RuvB-like 2 OS=Homo sapiens GN=RUVBL2 PE=1 SV=3	RUVB2_HUMAN	RUVBL2	51 kDa	2	2	1	3	3	0	5	5	1	2	2	1	3	3	0	5	5	1	1.5	1.5	0	2.5	2.5	1	1.66667	1.66667	#DIV/0!	0.343066	10.4		1	2	#DIV/0!	0.767644	0.219307	0.373901
Tight junction protein ZO-1 OS=Homo sapiens GN=TJP1 PE=1 SV=3	ZO1_HUMAN	TJP1	195 kDa	9	2	2	14	4	1	11	9	2	9	2	2	13	4	1	11	8	2	1.55556	2	0.5	1.22222	4.5	1	0.785714	2.25	2	0.0851582	18.1		1.35185	2.24074	1.67857	0.684271	0.450372	0.844646
Cluster of Mitogen-activated protein kinase kinase kinase kinase 4 OS=Homo sapiens GN=MAP4K4 PE=1 SV=2 (M4K4_HUMAN)	M4K4_HUMAN [3]	MAP4K4	142 kDa	0	2	0	3	2	0	2	2	0	0	2	0	3	2	0	2	2	0	#DIV/0!	1	#DIV/0!	#DIV/0!	1	#DIV/0!	0.666667	1	#DIV/0!	0.0389294	1.4		#DIV/0!	#DIV/0!	#DIV/0!	0.416866	0.518519	0.77805
Transforming growth factor-beta-induced protein ig-h3 OS=Homo sapiens GN=TGFBI PE=1 SV=1	BGH3_HUMAN	TGFBI	75 kDa	1	2	1	1	0	1	2	1	1	1	2	1	1	0	1	2	1	1	1	0	1	2	0.5	1	2	#DIV/0!	1	0.00243309	1		0.666667	1.16667	#DIV/0!	0.2302	1	0.2302
ATP-dependent DNA helicase Q1 OS=Homo sapiens GN=RECQL PE=1 SV=3	RECQ1_HUMAN	RECQL	73 kDa	0	2	0	2	3	0	2	4	0	0	2	0	2	3	0	2	4	0	#DIV/0!	1.5	#DIV/0!	#DIV/0!	2	#DIV/0!	1	1.33333	#DIV/0!	0.0559611	1.7		#DIV/0!	#DIV/0!	#DIV/0!	0.416866	0.373901	0.829799
Annexin A11 OS=Homo sapiens GN=ANXA11 PE=1 SV=1	ANX11_HUMAN	ANXA11	54 kDa	1	2	0	0	0	0	1	0	0	1	2	0	0	0	0	1	0	0	0	0	#DIV/0!	1	0	#DIV/0!	#DIV/0!	#DIV/0!	#DIV/0!	0.00973236	2		#DIV/0!	#DIV/0!	#DIV/0!	0.158302	0.373901	0.373901
Cluster of Serine/threonine-protein phosphatase PP1-alpha catalytic subunit OS=Homo sapiens GN=PPP1CA PE=1 SV=1 (PP1A_HUMAN)	PP1A_HUMAN [3]	PPP1CA	38 kDa	5	2	3	4	7	1	2	6	3	5	2	2	4	6	1	2	5	3	0.8	3.5	0.333333	0.4	3	1	0.5	0.857143	3	0.29927	5.6		1.54444	1.46667	1.45238	0.748868	0.834019	0.882028
Profilin-1 OS=Homo sapiens GN=PFN1 PE=1 SV=2	PROF1_HUMAN	PFN1	15 kDa	4	2	5	2	5	1	3	6	0	4	2	3	2	5	1	3	6	0	0.5	2.5	0.2	0.75	3	0	1.5	1.2	0	0.360097	5.8		1.06667	1.25	0.9	0.53908	0.748868	0.882028
Four and a half LIM domains protein 2 OS=Homo sapiens GN=FHL2 PE=1 SV=3	FHL2_HUMAN	FHL2	32 kDa	4	2	0	4	3	0	4	3	0	2	2	0	2	2	0	2	2	0	1	1.5	#DIV/0!	1	1.5	#DIV/0!	1	1	#DIV/0!	0.0340633	7.8		#DIV/0!	#DIV/0!	#DIV/0!	0.851237	0.851237	1
Poly [ADP-ribose] polymerase 9 OS=Homo sapiens GN=PARP9 PE=1 SV=2	PARP9_HUMAN	PARP9	96 kDa	7	2	0	5	0	0	1	0	0	7	2	0	5	0	0	1	0	0	0.714286	0	#DIV/0!	0.142857	0	#DIV/0!	0.2	#DIV/0!	#DIV/0!	0.00243309	1		#DIV/0!	#DIV/0!	#DIV/0!	0.64333	0.274577	0.476621
Trinucleotide repeat-containing gene 6B protein OS=Homo sapiens GN=TNRC6B PE=1 SV=4	TNR6B_HUMAN	TNRC6B	194 kDa	2	2	0	1	1	0	2	1	0	2	2	0	1	1	0	2	1	0	0.5	0.5	#DIV/0!	1	0.5	#DIV/0!	2	1	#DIV/0!	0.111922	3		#DIV/0!	#DIV/0!	#DIV/0!	0.421648	0.724659	0.64333
Cluster of Glycogen phosphorylase, brain form OS=Homo sapiens GN=PYGB PE=1 SV=5 (PYGB_HUMAN)	PYGB_HUMAN [3]	PYGB	97 kDa	0	2	1	1	3	0	0	2	0	0	2	1	1	3	0	0	2	0	#DIV/0!	1.5	0	#DIV/0!	1	0	0	0.666667	#DIV/0!	0.0462287	3.3		#DIV/0!	#DIV/0!	#DIV/0!	0.767644	0.724659	0.579015
Serine/arginine-rich splicing factor 3 OS=Homo sapiens GN=SRSF3 PE=1 SV=1	SRSF3_HUMAN	SRSF3	19 kDa	1	2	0	2	2	0	1	2	1	1	2	0	2	2	0	1	2	1	2	1	#DIV/0!	1	1	#DIV/0!	0.5	1	#DIV/0!	0.479319	4.4		#DIV/0!	#DIV/0!	#DIV/0!	0.724659	0.64333	1
Heterogeneous nuclear ribonucleoprotein U-like protein 1 OS=Homo sapiens GN=HNRNPUL1 PE=1 SV=2	HNRL1_HUMAN	HNRNPUL1	96 kDa	10	2	2	11	5	3	9	7	3	9	2	2	10	5	3	8	7	3	1.1	2.5	1.5	0.9	3.5	1.5	0.818182	1.4	1	0.257908	7.9		1.7	1.96667	1.07273	0.666618	0.629697	1
Alpha-parvin OS=Homo sapiens GN=PARVA PE=1 SV=1	PARVA_HUMAN	PARVA	42 kDa	3	2	2	1	2	1	0	1	1	3	2	2	1	2	1	0	1	1	0.333333	1	0.5	0	0.5	0.5	0	0.5	1	0.00486618	2.5		0.611111	0.333333	0.5	0.101192	0.0241101	0.2302
Thyroid hormone receptor-associated protein 3 OS=Homo sapiens GN=THRAP3 PE=1 SV=2	TR150_HUMAN	THRAP3	109 kDa	5	2	2	4	5	2	8	4	2	5	2	2	4	5	2	8	4	2	0.8	2.5	1	1.6	2	1	2	0.8	1	0.43309	17.7		1.43333	1.53333	1.26667	0.64333	0.457253	0.638768
Annexin A5 OS=Homo sapiens GN=ANXA5 PE=1 SV=2	ANXA5_HUMAN	ANXA5	36 kDa	2	2	8	2	3	1	2	6	0	2	2	7	2	3	1	2	6	0	1	1.5	0.125	1	3	0	1	2	0	0.0681265	3.6		0.875	1.33333	1	0.391076	0.64333	0.737597
Cluster of Histone H1.3 OS=Homo sapiens GN=HIST1H1D PE=1 SV=2 (H13_HUMAN)	H13_HUMAN [3]	HIST1H1D	22 kDa	2	2	3	1	7	3	2	7	3	2	2	3	1	5	3	2	6	3	0.5	3.5	1	1	3.5	1	2	1	1	0.725061	9.2		1.66667	1.83333	1.33333	0.498867	0.34649	0.89331
Extended synaptotagmin-1 OS=Homo sapiens GN=ESYT1 PE=1 SV=1	ESYT1_HUMAN	ESYT1	123 kDa	2	2	3	7	7	0	6	5	0	2	2	2	6	6	0	5	4	0	3.5	3.5	0	3	2.5	0	0.857143	0.714286	#DIV/0!	0.128954	5.7		2.33333	1.83333	#DIV/0!	0.378238	0.518519	0.754169
Multivesicular body subunit 12A OS=Homo sapiens GN=MVB12A PE=1 SV=1	MB12A_HUMAN	MVB12A	29 kDa	2	2	1	2	1	1	1	1	1	2	2	1	2	1	1	1	1	1	1	0.5	1	0.5	0.5	1	0.5	1	1	0.00243309	1		0.833333	0.666667	0.833333	0.518519	0.116117	0.373901
[F-actin]-methionine sulfoxide oxidase MICAL1 OS=Homo sapiens GN=MICAL1 PE=1 SV=2	MICA1_HUMAN	MICAL1	118 kDa	3	2	0	0	0	0	0	0	0	3	2	0	0	0	0	0	0	0	0	0	#DIV/0!	0	0	#DIV/0!	#DIV/0!	#DIV/0!	#DIV/0!	#DIV/0!			#DIV/0!	#DIV/0!	#DIV/0!	0.131778	0.131778	#DIV/0!
SWISS-PROT:P15497 (Bos taurus) Apolipoprotein A-I precursor	P15497		30 kDa	0	2	1	0	1	0	0	3	0	0	2	1	0	1	0	0	3	0	#DIV/0!	0.5	0	#DIV/0!	1.5	0	#DIV/0!	3	#DIV/0!	#DIV/0!			#DIV/0!	#DIV/0!	#DIV/0!	0.373901	1	0.561438
Myotrophin OS=Homo sapiens GN=MTPN PE=1 SV=2	MTPN_HUMAN	MTPN	13 kDa	1	2	2	1	2	1	1	2	0	1	2	2	1	2	1	1	2	0	1	1	0.5	1	1	0	1	1	0	0.0681265	1.1		0.833333	0.666667	0.666667	0.518519	0.373901	0.64333
Cytosolic acyl coenzyme A thioester hydrolase OS=Homo sapiens GN=ACOT7 PE=1 SV=3	BACH_HUMAN	ACOT7	42 kDa	3	2	1	3	3	1	2	3	0	3	2	1	3	3	1	2	3	0	1	1.5	1	0.666667	1.5	0	0.666667	1	0	0.0705596	1.9		1.16667	0.722222	0.555556	0.724659	0.767644	0.579015
60S ribosomal protein L18a OS=Homo sapiens GN=RPL18A PE=1 SV=2	RL18A_HUMAN	RPL18A	21 kDa	1	2	0	1	1	0	1	1	0	1	2	0	1	1	0	1	1	0	1	0.5	#DIV/0!	1	0.5	#DIV/0!	1	1	#DIV/0!	0.274939	7		#DIV/0!	#DIV/0!	#DIV/0!	0.64333	0.64333	1
60S ribosomal protein L14 OS=Homo sapiens GN=RPL14 PE=1 SV=4	RL14_HUMAN	RPL14	23 kDa	3	2	2	3	3	2	3	3	3	2	2	2	2	3	2	2	3	2	1	1.5	1	1	1.5	1.5	1	1	1.5	0.379562	4.4		1.16667	1.33333	1.16667	0.518519	0.116117	0.373901
Phenylalanine--tRNA ligase alpha subunit OS=Homo sapiens GN=FARSA PE=1 SV=3	SYFA_HUMAN	FARSA	58 kDa	2	2	1	4	3	3	4	3	2	2	2	1	4	3	3	4	3	2	2	1.5	3	2	1.5	2	1	1	0.666667	0.145985	2.9		2.16667	1.83333	0.888889	0.0241101	0.116117	0.64333
Ribonuclease inhibitor OS=Homo sapiens GN=RNH1 PE=1 SV=2	RINI_HUMAN	RNH1	50 kDa	3	2	1	3	2	1	2	2	1	3	2	1	3	2	1	2	2	1	1	1	1	0.666667	1	1	0.666667	1	1	0.0778589	19.3		1	0.888889	0.888889	1	0.64333	0.64333
Endoplasmin OS=Homo sapiens GN=HSP90B1 PE=1 SV=1	ENPL_HUMAN	HSP90B1	92 kDa	4	2	5	2	10	0	4	5	2	4	2	5	2	10	0	4	5	2	0.5	5	0	1	2.5	0.4	2	0.5	#DIV/0!	0.452555	13.1		1.83333	1.3	#DIV/0!	0.921558	1	0.921558
PRKC apoptosis WT1 regulator protein OS=Homo sapiens GN=PAWR PE=1 SV=1	PAWR_HUMAN	PAWR	37 kDa	1	2	9	3	2	7	1	3	6	1	2	9	3	2	7	1	3	6	3	1	0.777778	1	1.5	0.666667	0.333333	1.5	0.857143	0.0656934	1.4		1.59259	1.05556	0.896825	1	0.829799	0.767644
DAZ-associated protein 1 OS=Homo sapiens GN=DAZAP1 PE=1 SV=1	DAZP1_HUMAN	DAZAP1	43 kDa	4	2	0	2	4	0	2	4	0	4	2	0	2	4	0	2	4	0	0.5	2	#DIV/0!	0.5	2	#DIV/0!	1	1	#DIV/0!	0.121655	2.7		#DIV/0!	#DIV/0!	#DIV/0!	1	1	1
Ubiquitin-associated protein 2-like OS=Homo sapiens GN=UBAP2L PE=1 SV=2	UBP2L_HUMAN	UBAP2L	115 kDa	1	2	2	2	4	1	1	4	1	1	2	2	2	4	1	1	4	1	2	2	0.5	1	2	0.5	0.5	1	1	0.313869	10.4		1.5	1.16667	0.833333	0.518519	0.767644	0.814902
60S ribosomal protein L30 OS=Homo sapiens GN=RPL30 PE=1 SV=2	RL30_HUMAN	RPL30	13 kDa	2	2	2	3	4	2	2	4	2	2	2	2	3	3	2	2	3	2	1.5	2	1	1	2	1	0.666667	1	1	0.270073	5.2		1.5	1.33333	0.888889	0.158302	0.373901	0.724659
60S ribosomal protein L34 OS=Homo sapiens GN=RPL34 PE=1 SV=3	RL34_HUMAN	RPL34	13 kDa	1	2	0	1	3	1	2	2	0	1	2	0	1	3	1	2	2	0	1	1.5	#DIV/0!	2	1	#DIV/0!	2	0.666667	0	0.20438	3		#DIV/0!	#DIV/0!	0.888889	0.491767	0.724659	0.741521
Inorganic pyrophosphatase 2, mitochondrial OS=Homo sapiens GN=PPA2 PE=1 SV=2	IPYR2_HUMAN	PPA2	38 kDa	2	2	0	0	2	0	0	1	0	2	2	0	0	2	0	0	1	0	0	1	#DIV/0!	0	0.5	#DIV/0!	#DIV/0!	0.5	#DIV/0!	0.0608273	2.1		#DIV/0!	#DIV/0!	#DIV/0!	0.518519	0.250815	0.677869
Calreticulin OS=Homo sapiens GN=CALR PE=1 SV=1	CALR_HUMAN	CALR	48 kDa	0	2	1	1	0	0	0	2	0	0	2	1	1	0	0	0	2	0	#DIV/0!	0	0	#DIV/0!	1	0	0	#DIV/0!	#DIV/0!	0.277372	4.1		#DIV/0!	#DIV/0!	#DIV/0!	0.373901	0.724659	0.677869
Histone H1.5 OS=Homo sapiens GN=HIST1H1B PE=1 SV=3	H15_HUMAN	HIST1H1B	23 kDa	1	2	3	3	8	3	2	7	3	1	2	3	3	6	3	2	5	3	3	4	1	2	3.5	1	0.666667	0.875	1	0.243309	4.8		2.66667	2.16667	0.847222	0.205106	0.287864	0.782754
Matrix metalloproteinase-14 OS=Homo sapiens GN=MMP14 PE=1 SV=3	MMP14_HUMAN	MMP14	66 kDa	0	2	0	0	1	0	0	0	0	0	2	0	0	1	0	0	0	0	#DIV/0!	0.5	#DIV/0!	#DIV/0!	0	#DIV/0!	#DIV/0!	0	#DIV/0!	#DIV/0!			#DIV/0!	#DIV/0!	#DIV/0!	0.677869	0.373901	0.373901
Heterogeneous nuclear ribonucleoprotein Q OS=Homo sapiens GN=SYNCRIP PE=1 SV=2	HNRPQ_HUMAN	SYNCRIP	70 kDa	4	2	7	4	4	3	7	3	6	4	2	6	4	4	3	7	3	6	1	2	0.428571	1.75	1.5	0.857143	1.75	0.75	2	0.479319	6.9		1.14286	1.36905	1.5	0.677869	0.623958	0.252401
60S ribosomal protein L36 OS=Homo sapiens GN=RPL36 PE=1 SV=3	RL36_HUMAN	RPL36	12 kDa	1	2	1	3	2	2	1	3	2	1	2	1	3	2	2	1	3	2	3	1	2	1	1.5	2	0.333333	1.5	1	0.226277	2.8		2	1.5	0.944444	0.101192	0.373901	0.64333
60S ribosomal protein L19 OS=Homo sapiens GN=RPL19 PE=1 SV=1	RL19_HUMAN	RPL19	23 kDa	2	2	1	2	4	0	2	4	0	2	2	1	2	4	0	2	4	0	1	2	0	1	2	0	1	1	#DIV/0!	0.510949	3.8		1	1	#DIV/0!	0.795255	0.795255	1
Trifunctional purine biosynthetic protein adenosine-3 OS=Homo sapiens GN=GART PE=1 SV=1	PUR2_HUMAN	GART	108 kDa	2	2	2	1	2	0	4	3	0	2	2	1	1	2	0	4	3	0	0.5	1	0	2	1.5	0	4	1.5	#DIV/0!	0.253041	6.6		0.5	1.16667	#DIV/0!	0.158302	0.795255	0.373901
60S ribosomal protein L10a OS=Homo sapiens GN=RPL10A PE=1 SV=2	RL10A_HUMAN	RPL10A	25 kDa	5	2	6	7	7	5	5	7	6	5	2	5	6	5	5	5	5	5	1.4	3.5	0.833333	1	3.5	1	0.714286	1	1.2	0.284672	6.8		1.91111	1.83333	0.971429	0.219307	0.27944	0.724659
E3 ubiquitin-protein ligase SIAH1 OS=Homo sapiens GN=SIAH1 PE=1 SV=2	SIAH1_HUMAN	SIAH1	31 kDa	1	2	0	1	0	0	2	2	0	1	2	0	1	0	0	2	2	0	1	0	#DIV/0!	2	1	#DIV/0!	2	#DIV/0!	#DIV/0!	0.0121655	4		#DIV/0!	#DIV/0!	#DIV/0!	0.373901	0.724659	0.250815
Drebrin OS=Homo sapiens GN=DBN1 PE=1 SV=4	DREB_HUMAN	DBN1	71 kDa	1	2	23	2	7	15	2	4	24	1	2	16	2	6	12	2	4	16	2	3.5	0.652174	2	2	1.04348	1	0.571429	1.6	0.211679	7.8		2.05072	1.68116	1.05714	0.938437	0.900751	0.81443
Procollagen-lysine,2-oxoglutarate 5-dioxygenase 2 OS=Homo sapiens GN=PLOD2 PE=1 SV=2	PLOD2_HUMAN	PLOD2	85 kDa	4	2	3	11	5	2	6	5	3	4	2	3	10	5	2	6	5	3	2.75	2.5	0.666667	1.5	2.5	1	0.545455	1	1.5	0.00486618	3		1.97222	1.66667	1.01515	0.330066	0.189004	0.657541
60S ribosomal protein L17 OS=Homo sapiens GN=RPL17 PE=1 SV=3	RL17_HUMAN	RPL17	21 kDa	3	2	5	4	6	3	6	4	5	3	2	3	3	5	2	4	4	4	1.33333	3	0.6	2	2	1	1.5	0.666667	1.66667	0.462287	4.6		1.64444	1.66667	1.27778	0.467605	0.189004	0.561438
Complement component 1 Q subcomponent-binding protein, mitochondrial OS=Homo sapiens GN=C1QBP PE=1 SV=1	C1QBP_HUMAN	C1QBP	31 kDa	2	2	2	4	4	1	6	3	3	2	2	2	3	4	1	5	3	3	2	2	0.5	3	1.5	1.5	1.5	0.75	3	0.542579	11.4		1.5	2	1.75	0.373901	0.116117	0.518519
Heterochromatin protein 1-binding protein 3 OS=Homo sapiens GN=HP1BP3 PE=1 SV=1	HP1B3_HUMAN	HP1BP3	61 kDa	3	2	1	2	4	2	2	1	2	3	2	1	2	4	2	2	1	2	0.666667	2	2	0.666667	0.5	2	1	0.25	1	0.16545	5		1.55556	1.05556	0.75	0.491767	0.64333	0.250815
Cystatin-B OS=Homo sapiens GN=CSTB PE=1 SV=2	CYTB_HUMAN	CSTB	11 kDa	5	2	2	4	3	1	3	2	1	3	2	2	3	3	1	3	2	1	0.8	1.5	0.5	0.6	1	0.5	0.75	0.666667	1	0.104623	1.6		0.933333	0.7	0.805556	0.814902	0.435331	0.561438
Protein FAM98A OS=Homo sapiens GN=FAM98A PE=1 SV=1	FA98A_HUMAN	FAM98A	55 kDa	3	2	1	3	5	1	3	4	1	3	2	1	2	4	1	2	4	1	1	2.5	1	1	2	1	1	0.8	1	0.104623	2.3		1.5	1.33333	0.933333	0.481817	0.561438	0.829799
Isocitrate dehydrogenase [NAD] subunit beta, mitochondrial OS=Homo sapiens GN=IDH3B PE=1 SV=2	IDH3B_HUMAN	IDH3B	42 kDa	2	2	0	1	7	1	0	4	0	2	2	0	1	6	1	0	4	0	0.5	3.5	#DIV/0!	0	2	#DIV/0!	0	0.571429	0	0.0413625	2.9		#DIV/0!	#DIV/0!	0.190476	0.473427	1	0.526232
Staphylococcal nuclease domain-containing protein 1 OS=Homo sapiens GN=SND1 PE=1 SV=1	SND1_HUMAN	SND1	102 kDa	1	2	7	1	2	1	1	1	0	1	2	6	1	2	1	1	1	0	1	1	0.142857	1	0.5	0	1	0.5	0	0.287105	8		0.714286	0.5	0.5	0.348641	0.2302	0.2302
Sulfide:quinone oxidoreductase, mitochondrial OS=Homo sapiens GN=SQRDL PE=1 SV=1	SQRD_HUMAN	SQRDL	50 kDa	1	2	1	3	3	2	3	3	3	1	2	1	3	3	2	3	3	3	3	1.5	2	3	1.5	3	1	1	1.5	0.00486618	5		2.16667	2.5	1.16667	0.0474207	0.00749043	0.373901
Elongation factor 1-beta OS=Homo sapiens GN=EEF1B2 PE=1 SV=3	EF1B_HUMAN	EEF1B2	25 kDa	3	2	2	3	2	1	3	2	1	3	2	2	3	2	1	3	2	1	1	1	0.5	1	1	0.5	1	1	1	0.411192	4.5		0.833333	0.833333	1	0.64333	0.64333	1
Cullin-associated NEDD8-dissociated protein 1 OS=Homo sapiens GN=CAND1 PE=1 SV=2	CAND1_HUMAN	CAND1	136 kDa	1	2	0	0	4	0	2	2	0	1	2	0	0	4	0	2	2	0	0	2	#DIV/0!	2	1	#DIV/0!	#DIV/0!	0.5	#DIV/0!	0.214112	6.5		#DIV/0!	#DIV/0!	#DIV/0!	0.829799	0.724659	1
Cluster of 40S ribosomal protein S26 OS=Homo sapiens GN=RPS26 PE=1 SV=3 (RS26_HUMAN)	RS26_HUMAN [2]	RPS26	13 kDa	2	2	2	2	2	1	1	2	2	2	2	2	2	2	1	1	2	2	1	1	0.5	0.5	1	1	0.5	1	2	0.381995	3		0.833333	0.833333	1.16667	0.373901	0.373901	1
Protein FAM98B OS=Homo sapiens GN=FAM98B PE=1 SV=1	FA98B_HUMAN	FAM98B	37 kDa	3	2	0	3	3	0	2	4	1	3	2	0	3	3	0	2	4	1	1	1.5	#DIV/0!	0.666667	2	#DIV/0!	0.666667	1.33333	#DIV/0!	0.131387	2.1		#DIV/0!	#DIV/0!	#DIV/0!	0.814902	0.621308	0.814902
Protein FAM168A OS=Homo sapiens GN=FAM168A PE=1 SV=2	F168A_HUMAN	FAM168A	26 kDa	2	2	1	2	3	2	2	3	1	2	2	1	2	3	2	2	3	1	1	1.5	2	1	1.5	1	1	1	0.5	#DIV/0!			1.5	1.16667	0.833333	0.2302	0.64333	0.64333
Nascent polypeptide-associated complex subunit alpha, muscle-specific form OS=Homo sapiens GN=NACA PE=1 SV=1	NACAM_HUMAN	NACA	205 kDa	1	2	2	1	2	2	0	2	1	1	2	2	1	2	2	0	2	1	1	1	1	0	1	0.5	0	1	0.5	#DIV/0!			1	0.5	0.5	1	0.373901	0.373901
40S ribosomal protein S28 OS=Homo sapiens GN=RPS28 PE=1 SV=1	RS28_HUMAN	RPS28	8 kDa	2	2	1	3	2	1	2	2	1	2	2	1	2	2	1	2	2	1	1.5	1	1	1	1	1	0.666667	1	1	0.442822	2.5		1.16667	1	0.888889	0.64333	1	0.64333
S-phase kinase-associated protein 1 OS=Homo sapiens GN=SKP1 PE=1 SV=2	SKP1_HUMAN	SKP1	19 kDa	4	2	1	3	1	1	3	1	1	4	2	1	3	1	1	3	1	1	0.75	0.5	1	0.75	0.5	1	1	1	1	0.352798	3.2		0.75	0.75	1	0.579015	0.579015	1
Nucleosome assembly protein 1-like 1 OS=Homo sapiens GN=NAP1L1 PE=1 SV=1	NP1L1_HUMAN	NAP1L1	45 kDa	1	2	2	1	2	2	1	3	2	1	2	2	1	2	2	1	3	2	1	1	1	1	1.5	1	1	1.5	1	0.36983	5.2		1	1.16667	1.16667	1	0.64333	0.64333
Vacuolar protein sorting-associated protein 37C OS=Homo sapiens GN=VPS37C PE=1 SV=2	VP37C_HUMAN	VPS37C	39 kDa	1	2	0	2	2	0	1	2	0	1	2	0	1	2	0	1	2	0	2	1	#DIV/0!	1	1	#DIV/0!	0.5	1	#DIV/0!	#DIV/0!			#DIV/0!	#DIV/0!	#DIV/0!	0.724659	1	0.724659
Endoglin OS=Homo sapiens GN=ENG PE=1 SV=2	EGLN_HUMAN	ENG	71 kDa	1	2	2	3	2	1	2	2	0	1	2	2	3	2	1	2	2	0	3	1	0.5	2	1	0	0.666667	1	0	0.00486618	1		1.5	1	0.555556	0.64333	0.677869	0.491767
Protein S100-A11 OS=Homo sapiens GN=S100A11 PE=1 SV=2	S10AB_HUMAN	S100A11	12 kDa	1	2	3	1	2	0	0	2	0	1	2	2	1	2	0	0	2	0	1	1	0	0	1	0	0	1	#DIV/0!	0.0948905	1.8		0.666667	0.333333	#DIV/0!	0.287864	0.205106	0.724659
Low molecular weight phosphotyrosine protein phosphatase OS=Homo sapiens GN=ACP1 PE=1 SV=3	PPAC_HUMAN	ACP1	18 kDa	2	2	0	1	2	1	1	2	0	2	2	0	1	2	1	1	2	0	0.5	1	#DIV/0!	0.5	1	#DIV/0!	1	1	0	0.0437956	1.7		#DIV/0!	#DIV/0!	0.666667	1	0.724659	0.64333
Eukaryotic translation initiation factor 3 subunit F OS=Homo sapiens GN=EIF3F PE=1 SV=1	EIF3F_HUMAN	EIF3F	38 kDa	1	2	0	2	2	0	2	3	0	1	2	0	2	2	0	2	3	0	2	1	#DIV/0!	2	1.5	#DIV/0!	1	1.5	#DIV/0!	0.272506	3.5		#DIV/0!	#DIV/0!	#DIV/0!	0.724659	0.561438	0.77805
Paxillin OS=Homo sapiens GN=PXN PE=1 SV=3	PAXI_HUMAN	PXN	65 kDa	0	2	2	2	2	0	0	2	1	0	2	2	2	2	0	0	2	1	#DIV/0!	1	0	#DIV/0!	1	0.5	0	1	#DIV/0!	0.0462287	2.8		#DIV/0!	#DIV/0!	#DIV/0!	1	0.724659	0.724659
Cluster of Ras-related protein R-Ras OS=Homo sapiens GN=RRAS PE=1 SV=1 (RRAS_HUMAN)	RRAS_HUMAN [2]	RRAS	23 kDa	0	2	0	0	1	1	1	2	1	0	2	0	0	1	1	1	2	1	#DIV/0!	0.5	#DIV/0!	#DIV/0!	1	#DIV/0!	#DIV/0!	2	1	0.0145985	1.5		#DIV/0!	#DIV/0!	#DIV/0!	1	0.421648	0.2302
Putative transferase CAF17, mitochondrial OS=Homo sapiens GN=IBA57 PE=1 SV=1	CAF17_HUMAN	IBA57	38 kDa	3	2	0	2	2	1	1	2	0	3	2	0	2	2	1	1	2	0	0.666667	1	#DIV/0!	0.333333	1	#DIV/0!	0.5	1	0	0.0170316	1		#DIV/0!	#DIV/0!	0.5	1	0.561438	0.373901
Importin subunit alpha-5 OS=Homo sapiens GN=KPNA1 PE=1 SV=3	IMA5_HUMAN	KPNA1	60 kDa	1	2	0	1	1	1	0	1	0	1	2	0	1	1	1	0	1	0	1	0.5	#DIV/0!	0	0.5	#DIV/0!	0	1	0	0.119221	1.7		#DIV/0!	#DIV/0!	0.333333	1	0.373901	0.116117
Sorcin OS=Homo sapiens GN=SRI PE=1 SV=1	SORCN_HUMAN	SRI	22 kDa	0	2	0	0	1	0	0	2	0	0	2	0	0	1	0	0	2	0	#DIV/0!	0.5	#DIV/0!	#DIV/0!	1	#DIV/0!	#DIV/0!	2	#DIV/0!	0.0364964	1.5		#DIV/0!	#DIV/0!	#DIV/0!	0.677869	1	0.677869
Adaptin ear-binding coat-associated protein 2 OS=Homo sapiens GN=NECAP2 PE=1 SV=1	NECP2_HUMAN	NECAP2	28 kDa	0	2	1	1	0	1	0	1	1	0	2	1	1	0	1	0	1	1	#DIV/0!	0	1	#DIV/0!	0.5	1	0	#DIV/0!	1	0.00243309	1		#DIV/0!	#DIV/0!	#DIV/0!	0.64333	0.64333	1
26S proteasome non-ATPase regulatory subunit 9 OS=Homo sapiens GN=PSMD9 PE=1 SV=3	PSMD9_HUMAN	PSMD9	25 kDa	1	2	0	1	2	0	1	0	0	1	2	0	1	2	0	1	0	0	1	1	#DIV/0!	1	0	#DIV/0!	1	0	#DIV/0!	#DIV/0!			#DIV/0!	#DIV/0!	#DIV/0!	1	0.373901	0.373901
BUB3-interacting and GLEBS motif-containing protein ZNF207 OS=Homo sapiens GN=ZNF207 PE=1 SV=1	ZN207_HUMAN	ZNF207	51 kDa	1	2	0	1	1	1	1	1	0	1	2	0	1	1	1	1	1	0	1	0.5	#DIV/0!	1	0.5	#DIV/0!	1	1	0	0.0583942	1.1		#DIV/0!	#DIV/0!	0.666667	1	0.64333	0.373901
BAG family molecular chaperone regulator 4 OS=Homo sapiens GN=BAG4 PE=1 SV=1	BAG4_HUMAN	BAG4	50 kDa	1	2	0	2	0	0	1	0	0	1	2	0	2	0	0	1	0	0	2	0	#DIV/0!	1	0	#DIV/0!	0.5	#DIV/0!	#DIV/0!	0.00729927	3		#DIV/0!	#DIV/0!	#DIV/0!	0.724659	0.373901	0.677869
NADH dehydrogenase [ubiquinone] iron-sulfur protein 7, mitochondrial OS=Homo sapiens GN=NDUFS7 PE=1 SV=3	NDUS7_HUMAN	NDUFS7	24 kDa	0	2	0	0	1	0	0	1	0	0	2	0	0	1	0	0	1	0	#DIV/0!	0.5	#DIV/0!	#DIV/0!	0.5	#DIV/0!	#DIV/0!	1	#DIV/0!	0.0413625	1.5		#DIV/0!	#DIV/0!	#DIV/0!	0.677869	0.677869	1
Cluster of 60S ribosomal protein L10 OS=Homo sapiens GN=RPL10 PE=1 SV=4 (RL10_HUMAN)	RL10_HUMAN [2]	RPL10	25 kDa	3	2	3	3	2	2	4	3	4	3	2	3	3	2	2	4	3	2	1	1	0.666667	1.33333	1.5	1.33333	1.33333	1.5	2	0.355231	5.8		0.888889	1.38889	1.61111	0.518519	0.101192	0.0474207
Heterogeneous nuclear ribonucleoprotein D0 OS=Homo sapiens GN=HNRNPD PE=1 SV=1	HNRPD_HUMAN	HNRNPD	38 kDa	3	2	2	3	3	1	3	4	1	3	2	2	3	3	1	3	4	1	1	1.5	0.5	1	2	0.5	1	1.33333	1	0.525547	4.2		1	1.16667	1.11111	1	0.741521	0.77805
ATP synthase subunit O, mitochondrial OS=Homo sapiens GN=ATP5O PE=1 SV=1	ATPO_HUMAN	ATP5O	23 kDa	0	2	0	3	0	0	1	2	0	0	2	0	2	0	0	1	2	0	#DIV/0!	0	#DIV/0!	#DIV/0!	1	#DIV/0!	0.333333	#DIV/0!	#DIV/0!	0.124088	2.8		#DIV/0!	#DIV/0!	#DIV/0!	0.795255	0.724659	1
Acetyl-CoA acetyltransferase, mitochondrial OS=Homo sapiens GN=ACAT1 PE=1 SV=1	THIL_HUMAN	ACAT1	45 kDa	2	2	3	2	5	0	3	1	0	2	2	3	2	5	0	3	1	0	1	2.5	0	1.5	0.5	0	1.5	0.2	#DIV/0!	0.153285	4.8		1.16667	0.666667	#DIV/0!	1	0.348641	0.587914
Reticulon-4 OS=Homo sapiens GN=RTN4 PE=1 SV=2	RTN4_HUMAN	RTN4	130 kDa	2	2	4	5	5	1	4	2	2	2	2	4	5	5	1	4	2	2	2.5	2.5	0.25	2	1	0.5	0.8	0.4	2	0.155718	3.8		1.75	1.16667	1.06667	0.53908	1	0.53908
40S ribosomal protein S9 OS=Homo sapiens GN=RPS9 PE=1 SV=3	RS9_HUMAN	RPS9	23 kDa	4	2	1	4	1	2	2	2	2	4	2	1	4	1	2	2	2	2	1	0.5	2	0.5	1	2	0.5	2	1	0.413625	6		1.16667	1.16667	1.16667	1	0.724659	0.724659
Hsp90 co-chaperone Cdc37 OS=Homo sapiens GN=CDC37 PE=1 SV=1	CDC37_HUMAN	CDC37	44 kDa	3	2	3	4	5	1	4	5	3	3	2	3	4	4	1	3	4	2	1.33333	2.5	0.333333	1.33333	2.5	1	1	1	3	0.194647	3.4		1.38889	1.61111	1.66667	0.621308	0.116117	0.64333
Protein S100-A13 OS=Homo sapiens GN=S100A13 PE=1 SV=1	S10AD_HUMAN	S100A13	11 kDa	2	2	3	2	2	3	2	2	2	2	2	3	2	2	3	2	2	2	1	1	1	1	1	0.666667	1	1	0.666667	0.00243309	4		1	0.888889	0.888889	1	0.373901	0.373901
Eukaryotic translation initiation factor 5A-1 OS=Homo sapiens GN=EIF5A PE=1 SV=2	IF5A1_HUMAN	EIF5A	17 kDa	2	2	2	0	2	0	1	2	0	1	2	1	0	2	0	1	2	0	0	1	0	0.5	1	0	#DIV/0!	1	#DIV/0!	0.304136	3.3		0.333333	0.5	#DIV/0!	0.116117	0.158302	0.724659
Myotubularin-related protein 5 OS=Homo sapiens GN=SBF1 PE=1 SV=3	MTMR5_HUMAN	SBF1	208 kDa	7	2	1	13	1	0	8	2	0	7	2	1	10	1	0	8	2	0	1.85714	0.5	0	1.14286	1	0	0.615385	2	#DIV/0!	0.00973236	1.8		0.785714	0.714286	#DIV/0!	0.784997	1	0.79573
SNW domain-containing protein 1 OS=Homo sapiens GN=SNW1 PE=1 SV=1	SNW1_HUMAN	SNW1	61 kDa	0	2	0	0	1	0	0	0	0	0	2	0	0	1	0	0	0	0	#DIV/0!	0.5	#DIV/0!	#DIV/0!	0	#DIV/0!	#DIV/0!	0	#DIV/0!	0.167883	8.1		#DIV/0!	#DIV/0!	#DIV/0!	0.677869	0.373901	0.373901
60S ribosomal protein L21 OS=Homo sapiens GN=RPL21 PE=1 SV=2	RL21_HUMAN	RPL21	19 kDa	3	2	3	2	3	1	2	3	3	3	2	2	2	3	1	2	3	2	0.666667	1.5	0.333333	0.666667	1.5	1	1	1	3	0.328467	5		0.833333	1.05556	1.66667	0.373901	1	0.373901
40S ribosomal protein S5 OS=Homo sapiens GN=RPS5 PE=1 SV=4	RS5_HUMAN	RPS5	23 kDa	2	2	3	3	3	1	3	5	1	2	2	2	3	3	1	2	5	1	1.5	1.5	0.333333	1.5	2.5	0.333333	1	1.66667	1	0.389294	4.1		1.11111	1.44444	1.22222	1	0.608653	0.64333
TREMBL:Q1RMN8 (Bos taurus) Similar to Immunoglobulin lambda-like polypeptide 1	Q1RMN8		25 kDa	0	2	0	0	0	0	0	0	0	0	2	0	0	0	0	0	0	0	#DIV/0!	0	#DIV/0!	#DIV/0!	0	#DIV/0!	#DIV/0!	#DIV/0!	#DIV/0!	#DIV/0!			#DIV/0!	#DIV/0!	#DIV/0!	0.373901	0.373901	#DIV/0!
Peroxiredoxin-6 OS=Homo sapiens GN=PRDX6 PE=1 SV=3	PRDX6_HUMAN	PRDX6	25 kDa	2	2	4	3	4	1	2	4	3	2	2	4	3	4	1	2	4	3	1.5	2	0.25	1	2	0.75	0.666667	1	3	0.384428	4.2		1.25	1.25	1.55556	1	0.724659	0.767644
Splicing factor U2AF 65 kDa subunit OS=Homo sapiens GN=U2AF2 PE=1 SV=4	U2AF2_HUMAN	U2AF2	54 kDa	1	2	2	3	3	0	2	2	1	1	2	2	3	3	0	2	2	1	3	1.5	0	2	1	0.5	0.666667	0.666667	#DIV/0!	0.301703	4.2		1.5	1.16667	#DIV/0!	0.767644	1	0.767644
40S ribosomal protein S10 OS=Homo sapiens GN=RPS10 PE=1 SV=1	RS10_HUMAN	RPS10	19 kDa	3	2	3	5	5	1	4	3	3	3	2	2	4	4	1	3	3	2	1.66667	2.5	0.333333	1.33333	1.5	1	0.8	0.6	3	0.430657	5.4		1.5	1.27778	1.46667	0.507158	0.2302	0.820294
Sideroflexin-3 OS=Homo sapiens GN=SFXN3 PE=1 SV=3	SFXN3_HUMAN	SFXN3	36 kDa	0	2	0	1	3	1	0	4	1	0	2	0	1	3	1	0	4	1	#DIV/0!	1.5	#DIV/0!	#DIV/0!	2	#DIV/0!	0	1.33333	1	0.00973236	4.8		#DIV/0!	#DIV/0!	0.777778	0.348641	0.507158	1
Calmodulin OS=Homo sapiens GN=CALM1 PE=1 SV=2	CALM_HUMAN	CALM1	17 kDa	2	2	8	1	2	5	0	2	8	1	2	6	1	1	4	0	1	6	0.5	1	0.625	0	1	1	0	1	1.6	0.323601	5.5		0.708333	0.666667	0.866667	0.598285	0.841596	0.816295
Eukaryotic translation initiation factor 3 subunit B OS=Homo sapiens GN=EIF3B PE=1 SV=3	EIF3B_HUMAN	EIF3B	92 kDa	2	2	1	4	1	0	2	1	0	2	2	1	4	1	0	2	1	0	2	0.5	0	1	0.5	0	0.5	1	#DIV/0!	0.262774	5.4		0.833333	0.5	#DIV/0!	1	0.373901	0.64333
Glutamine--tRNA ligase OS=Homo sapiens GN=QARS PE=1 SV=1	SYQ_HUMAN	QARS	88 kDa	2	2	0	2	4	0	1	1	0	2	2	0	2	4	0	1	1	0	1	2	#DIV/0!	0.5	0.5	#DIV/0!	0.5	0.25	#DIV/0!	0.22871	5.7		#DIV/0!	#DIV/0!	#DIV/0!	0.64333	0.421648	0.32946
Transcription intermediary factor 1-beta OS=Homo sapiens GN=TRIM28 PE=1 SV=5	TIF1B_HUMAN	TRIM28	89 kDa	2	2	1	6	4	0	2	0	1	2	2	1	6	4	0	2	0	1	3	2	0	1	0	1	0.333333	0	#DIV/0!	0.430657	12.8		1.66667	0.666667	#DIV/0!	0.405715	0.373901	0.277069
Far upstream element-binding protein 3 OS=Homo sapiens GN=FUBP3 PE=1 SV=2	FUBP3_HUMAN	FUBP3	62 kDa	0	2	1	0	2	0	0	1	0	0	2	1	0	2	0	0	1	0	#DIV/0!	1	0	#DIV/0!	0.5	0	#DIV/0!	0.5	#DIV/0!	0.153285	3.1		#DIV/0!	#DIV/0!	#DIV/0!	0.724659	0.373901	0.677869
Band 4.1-like protein 3 OS=Homo sapiens GN=EPB41L3 PE=1 SV=2	E41L3_HUMAN	EPB41L3	121 kDa	4	2	2	4	4	2	5	2	1	4	2	2	4	4	2	5	2	1	1	2	1	1.25	1	0.5	1.25	0.5	0.5	0.13382	9.6		1.33333	0.916667	0.75	0.518519	1	0.652994
Cluster of Guanine nucleotide-binding protein G(i) subunit alpha-2 OS=Homo sapiens GN=GNAI2 PE=1 SV=3 (GNAI2_HUMAN)	GNAI2_HUMAN [9]	GNAI2	40 kDa	1	2	3	1	5	4	4	4	4	1	2	3	1	5	4	4	4	4	1	2.5	1.33333	4	2	1.33333	4	0.8	1	0.121655	3.9		1.61111	2.44444	1.93333	0.373901	0.0257214	0.608653
(Bos taurus) similar to fibulin-1 C isoform 1	ENSEMBL:ENSBTAP00000016046		77 kDa	2	2	1	2	2	0	0	1	1	2	2	1	2	2	0	0	1	1	1	1	0	0	0.5	1	0	0.5	#DIV/0!	#DIV/0!			0.666667	0.5	#DIV/0!	0.677869	0.101192	0.421648
Calponin-2 OS=Homo sapiens GN=CNN2 PE=1 SV=4	CNN2_HUMAN	CNN2	34 kDa	4	2	0	4	4	1	1	3	1	4	2	0	4	4	1	1	3	1	1	2	#DIV/0!	0.25	1.5	#DIV/0!	0.25	0.75	1	0.0924574	2.6		#DIV/0!	#DIV/0!	0.666667	0.548424	0.814902	0.32946
Nucleoside diphosphate kinase A OS=Homo sapiens GN=NME1 PE=1 SV=1	NDKA_HUMAN	NME1	17 kDa	3	2	1	2	2	0	2	2	0	3	2	1	2	1	0	2	2	0	0.666667	1	0	0.666667	1	0	1	1	#DIV/0!	0.29927	4.1		0.555556	0.555556	#DIV/0!	0.491767	0.491767	1
14-3-3 protein eta OS=Homo sapiens GN=YWHAH PE=1 SV=4	1433F_HUMAN	YWHAH	28 kDa	2	2	3	3	4	0	3	4	0	2	2	2	3	4	0	3	3	0	1.5	2	0	1.5	2	0	1	1	#DIV/0!	0.284672	3.1		1.16667	1.16667	#DIV/0!	1	1	1
SH3KBP1-binding protein 1 OS=Homo sapiens GN=SHKBP1 PE=1 SV=2	SHKB1_HUMAN	SHKBP1	76 kDa	0	2	0	1	1	0	0	1	0	0	2	0	1	1	0	0	1	0	#DIV/0!	0.5	#DIV/0!	#DIV/0!	0.5	#DIV/0!	0	1	#DIV/0!	0.0194647	1.6		#DIV/0!	#DIV/0!	#DIV/0!	1	0.677869	0.518519
Peroxiredoxin-5, mitochondrial OS=Homo sapiens GN=PRDX5 PE=1 SV=4	PRDX5_HUMAN	PRDX5	22 kDa	0	2	0	0	1	0	0	2	0	0	2	0	0	1	0	0	2	0	#DIV/0!	0.5	#DIV/0!	#DIV/0!	1	#DIV/0!	#DIV/0!	2	#DIV/0!	0.0632603	2.9		#DIV/0!	#DIV/0!	#DIV/0!	0.677869	1	0.677869
(Bos taurus) similar to C4b-binding protein alpha chain	ENSEMBL:ENSBTAP00000034412		22 kDa	2	2	1	1	1	1	1	1	1	2	2	1	1	1	1	1	1	1	0.5	0.5	1	0.5	0.5	1	1	1	1	#DIV/0!			0.666667	0.666667	1	0.116117	0.116117	#DIV/0!
60S ribosomal protein L35 OS=Homo sapiens GN=RPL35 PE=1 SV=2	RL35_HUMAN	RPL35	15 kDa	2	2	2	2	2	1	2	2	2	2	2	2	2	2	1	2	2	2	1	1	0.5	1	1	1	1	1	2	0.379562	3.2		0.833333	1	1.33333	0.373901	#DIV/0!	0.373901
Lysyl oxidase homolog 2 OS=Homo sapiens GN=LOXL2 PE=1 SV=1	LOXL2_HUMAN	LOXL2	87 kDa	5	2	1	7	2	0	7	4	1	5	2	1	6	2	0	6	4	1	1.4	1	0	1.4	2	1	1	2	#DIV/0!	0.00243309	1		0.8	1.46667	#DIV/0!	0.896408	0.561438	0.73064
Tissue-type plasminogen activator OS=Homo sapiens GN=PLAT PE=1 SV=1	TPA_HUMAN	PLAT	63 kDa	0	2	0	0	0	0	0	1	0	0	2	0	0	0	0	0	1	0	#DIV/0!	0	#DIV/0!	#DIV/0!	0.5	#DIV/0!	#DIV/0!	#DIV/0!	#DIV/0!	0.026764	5.5		#DIV/0!	#DIV/0!	#DIV/0!	0.373901	0.677869	0.373901
E3 ubiquitin-protein ligase RNF31 OS=Homo sapiens GN=RNF31 PE=1 SV=1	RNF31_HUMAN	RNF31	120 kDa	9	2	2	10	2	1	7	4	0	9	2	2	10	2	1	7	4	0	1.11111	1	0.5	0.777778	2	0	0.7	2	0	#DIV/0!			0.87037	0.925926	0.9	1	0.839799	0.858054
NAD-dependent protein deacylase sirtuin-5, mitochondrial OS=Homo sapiens GN=SIRT5 PE=1 SV=2	SIR5_HUMAN	SIRT5	34 kDa	1	2	0	1	2	0	0	2	2	1	2	0	1	2	0	0	2	2	1	1	#DIV/0!	0	1	#DIV/0!	0	1	#DIV/0!	#DIV/0!			#DIV/0!	#DIV/0!	#DIV/0!	1	0.724659	0.724659
Cluster of Histone H2A type 1-B/E OS=Homo sapiens GN=HIST1H2AB PE=1 SV=2 (H2A1B_HUMAN)	H2A1B_HUMAN [12]	HIST1H2AB	14 kDa	2	2	2	3	4	3	2	3	3	1	1	1	2	2	2	1	2	2	1.5	2	1.5	1	1.5	1.5	0.666667	0.75	1	0.659367	10		1.66667	1.33333	0.805556	0.0161301	0.116117	0.2302
60S ribosomal protein L24 OS=Homo sapiens GN=RPL24 PE=1 SV=1	RL24_HUMAN	RPL24	18 kDa	2	2	0	2	2	2	0	3	1	2	1	0	2	2	2	0	3	1	1	1	#DIV/0!	0	1.5	#DIV/0!	0	1.5	0.5	0.474453	4.1		#DIV/0!	#DIV/0!	0.666667	0.373901	1	0.491767
YTH domain-containing family protein 1 OS=Homo sapiens GN=YTHDF1 PE=1 SV=1	YTHD1_HUMAN	YTHDF1	61 kDa	0	2	1	0	1	0	0	0	1	0	2	1	0	1	0	0	0	1	#DIV/0!	0.5	0	#DIV/0!	0	1	#DIV/0!	0	#DIV/0!	0.0827251	2		#DIV/0!	#DIV/0!	#DIV/0!	0.373901	0.373901	1
ATP-dependent 6-phosphofructokinase, muscle type OS=Homo sapiens GN=PFKM PE=1 SV=2	PFKAM_HUMAN	PFKM	85 kDa	2	2	1	4	4	0	2	5	1	2	2	1	4	4	0	2	5	1	2	2	0	1	2.5	1	0.5	1.25	#DIV/0!	#DIV/0!			1.33333	1.5	#DIV/0!	0.507158	0.467605	1
Cluster of Myosin light chain 1/3, skeletal muscle isoform OS=Homo sapiens GN=MYL1 PE=2 SV=3 (MYL1_HUMAN)	MYL1_HUMAN [2]	MYL1	21 kDa	1	2	5	2	3	8	2	2	7	1	1	2	2	2	2	2	1	2	2	1.5	1.6	2	1	1.4	1	0.666667	0.875	0.0243309	1.7		1.7	1.46667	0.847222	0.492923	0.651959	0.802482
E3 ubiquitin-protein ligase RNF213 OS=Homo sapiens GN=RNF213 PE=1 SV=3	RN213_HUMAN	RNF213	591 kDa	18	1	0	24	0	0	14	2	0	18	1	0	24	0	0	14	2	0	1.33333	0	#DIV/0!	0.777778	2	#DIV/0!	0.583333	#DIV/0!	#DIV/0!	0.00243309	1		#DIV/0!	#DIV/0!	#DIV/0!	0.874541	0.897595	0.784443
Eukaryotic translation initiation factor 4 gamma 1 OS=Homo sapiens GN=EIF4G1 PE=1 SV=4	IF4G1_HUMAN	EIF4G1	175 kDa	5	1	0	4	4	1	6	2	1	5	1	0	4	4	1	6	2	1	0.8	4	#DIV/0!	1.2	2	#DIV/0!	1.5	0.5	1	0.248175	13.3		#DIV/0!	#DIV/0!	1	0.613011	0.667492	1
Serine-threonine kinase receptor-associated protein OS=Homo sapiens GN=STRAP PE=1 SV=1	STRAP_HUMAN	STRAP	38 kDa	4	1	3	6	4	0	4	3	3	4	1	3	6	4	0	4	3	3	1.5	4	0	1	3	1	0.666667	0.75	#DIV/0!	0.226277	4.5		1.83333	1.66667	#DIV/0!	0.752315	0.518519	1
N-terminal kinase-like protein OS=Homo sapiens GN=SCYL1 PE=1 SV=1	SCYL1_HUMAN	SCYL1	90 kDa	8	1	0	11	3	0	8	6	2	7	1	0	10	3	0	8	6	2	1.375	3	#DIV/0!	1	6	#DIV/0!	0.727273	2	#DIV/0!	#DIV/0!			#DIV/0!	#DIV/0!	#DIV/0!	0.707619	0.489982	0.866723
Septin-9 OS=Homo sapiens GN=SEPT9 PE=1 SV=2	SEPT9_HUMAN	2018-09-09	65 kDa	1	1	1	5	3	2	2	3	0	1	1	1	5	3	2	2	3	0	5	3	2	2	3	0	0.4	1	0	0.192214	4.7		3.33333	1.66667	0.466667	0.0572352	0.491767	0.252401
Leucine-rich repeat and calponin homology domain-containing protein 3 OS=Homo sapiens GN=LRCH3 PE=1 SV=2	LRCH3_HUMAN	LRCH3	86 kDa	9	1	2	8	5	2	6	4	4	7	1	2	7	5	2	6	4	4	0.888889	5	1	0.666667	4	2	0.75	0.8	2	#DIV/0!			2.2963	2.22222	1.18333	0.759835	0.810524	0.866194
Phenylalanine--tRNA ligase beta subunit OS=Homo sapiens GN=FARSB PE=1 SV=3	SYFB_HUMAN	FARSB	66 kDa	1	1	1	3	0	0	1	1	0	1	1	1	2	0	0	1	1	0	3	0	0	1	1	0	0.333333	#DIV/0!	#DIV/0!	0.0948905	3.4		1	0.666667	#DIV/0!	1	0.373901	0.767644
Zyxin OS=Homo sapiens GN=ZYX PE=1 SV=1	ZYX_HUMAN	ZYX	61 kDa	5	1	7	5	5	1	4	5	0	5	1	7	5	5	1	4	5	0	1	5	0.142857	0.8	5	0	0.8	1	0	0.163017	4.2		2.04762	1.93333	0.6	0.77805	0.598285	0.758802
Dihydrolipoyllysine-residue succinyltransferase component of 2-oxoglutarate dehydrogenase complex, mitochondrial OS=Homo sapiens GN=DLST PE=1 SV=4	ODO2_HUMAN	DLST	49 kDa	0	1	5	3	2	5	1	1	5	0	1	4	2	2	4	1	1	4	#DIV/0!	2	1	#DIV/0!	1	1	0.333333	0.5	1	0.138686	3.7		#DIV/0!	#DIV/0!	0.611111	0.491767	0.87739	0.565533
Eukaryotic translation initiation factor 3 subunit A OS=Homo sapiens GN=EIF3A PE=1 SV=1	EIF3A_HUMAN	EIF3A	167 kDa	1	1	0	6	5	0	4	3	1	1	1	0	6	5	0	4	3	1	6	5	#DIV/0!	4	3	#DIV/0!	0.666667	0.6	#DIV/0!	0.270073	7.5		#DIV/0!	#DIV/0!	#DIV/0!	0.186822	0.101192	0.651959
Myosin phosphatase Rho-interacting protein OS=Homo sapiens GN=MPRIP PE=1 SV=3	MPRIP_HUMAN	MPRIP	117 kDa	1	1	41	5	11	34	3	8	44	1	1	34	5	11	27	3	8	33	5	11	0.829268	3	8	1.07317	0.6	0.727273	1.29412	0.0851582	6.7		5.60976	4.02439	0.873797	0.891083	0.839926	0.920311
Heterogeneous nuclear ribonucleoprotein A/B OS=Homo sapiens GN=HNRNPAB PE=1 SV=2	ROAA_HUMAN	HNRNPAB	36 kDa	0	1	1	1	2	1	0	2	1	0	1	1	1	2	1	0	2	1	#DIV/0!	2	1	#DIV/0!	2	1	0	1	1	0.501217	3.6		#DIV/0!	#DIV/0!	0.666667	0.2302	0.64333	0.64333
ELAV-like protein 1 OS=Homo sapiens GN=ELAVL1 PE=1 SV=2	ELAV1_HUMAN	ELAVL1	36 kDa	2	1	1	2	1	1	1	2	1	2	1	1	2	1	1	1	2	1	1	1	1	0.5	2	1	0.5	2	1	0.245742	4.4		1	1.16667	1.16667	1	1	1
Cluster of T-complex protein 1 subunit zeta OS=Homo sapiens GN=CCT6A PE=1 SV=3 (TCPZ_HUMAN)	TCPZ_HUMAN [2]	CCT6A	58 kDa	2	1	2	3	1	0	5	2	0	2	1	1	3	1	0	4	2	0	1.5	1	0	2.5	2	0	1.66667	2	#DIV/0!	0.430657	15		0.833333	1.5	#DIV/0!	0.741521	0.677869	0.587914
Focal adhesion kinase 1 OS=Homo sapiens GN=PTK2 PE=1 SV=2	FAK1_HUMAN	PTK2	119 kDa	0	1	1	1	4	0	1	3	0	0	1	1	1	4	0	1	3	0	#DIV/0!	4	0	#DIV/0!	3	0	1	0.75	#DIV/0!	#DIV/0!			#DIV/0!	#DIV/0!	#DIV/0!	0.467605	0.518519	0.834019
Core histone macro-H2A.1 OS=Homo sapiens GN=H2AFY PE=1 SV=4	H2AY_HUMAN	H2AFY	40 kDa	0	1	4	0	3	1	0	4	3	0	1	4	0	3	1	0	4	3	#DIV/0!	3	0.25	#DIV/0!	4	0.75	#DIV/0!	1.33333	3	0.16545	7.4		#DIV/0!	#DIV/0!	#DIV/0!	0.834019	0.714889	0.53908
Hypoxanthine-guanine phosphoribosyltransferase OS=Homo sapiens GN=HPRT1 PE=1 SV=2	HPRT_HUMAN	HPRT1	25 kDa	2	1	0	1	2	0	1	3	1	2	1	0	1	2	0	1	3	1	0.5	2	#DIV/0!	0.5	3	#DIV/0!	1	1.5	#DIV/0!	0.111922	2.4		#DIV/0!	#DIV/0!	#DIV/0!	1	0.491767	0.491767
Serine/threonine-protein kinase TBK1 OS=Homo sapiens GN=TBK1 PE=1 SV=1	TBK1_HUMAN	TBK1	84 kDa	2	1	0	2	1	0	2	1	0	2	1	0	2	1	0	2	1	0	1	1	#DIV/0!	1	1	#DIV/0!	1	1	#DIV/0!	0.0243309	1.3		#DIV/0!	#DIV/0!	#DIV/0!	1	1	1
Ataxin-2-like protein OS=Homo sapiens GN=ATXN2L PE=1 SV=2	ATX2L_HUMAN	ATXN2L	113 kDa	1	1	1	0	2	0	2	1	1	1	1	1	0	2	0	2	1	1	0	2	0	2	1	1	#DIV/0!	0.5	#DIV/0!	0.309002	17.4		0.666667	1.33333	#DIV/0!	0.64333	0.373901	0.421648
Disabled homolog 2 OS=Homo sapiens GN=DAB2 PE=1 SV=3	DAB2_HUMAN	DAB2	82 kDa	4	1	3	4	4	3	3	2	4	4	1	3	4	4	3	3	2	4	1	4	1	0.75	2	1.33333	0.75	0.5	1.33333	0.0316302	3.5		2	1.36111	0.861111	0.348641	0.767644	0.373901
Actin-related protein 2 OS=Homo sapiens GN=ACTR2 PE=1 SV=1	ARP2_HUMAN	ACTR2	45 kDa	3	1	9	0	2	3	2	3	6	3	1	7	0	2	2	2	3	5	0	2	0.333333	0.666667	3	0.666667	#DIV/0!	1.5	2	0.124088	2.2		0.777778	1.44444	#DIV/0!	0.356447	0.816295	0.250815
Protein SEC13 homolog OS=Homo sapiens GN=SEC13 PE=1 SV=3	SEC13_HUMAN	SEC13	36 kDa	3	1	0	2	2	2	2	2	0	3	1	0	2	2	2	2	2	0	0.666667	2	#DIV/0!	0.666667	2	#DIV/0!	1	1	0	0.148418	1.7		#DIV/0!	#DIV/0!	0.666667	0.491767	1	0.373901
Cluster of Rab GDP dissociation inhibitor beta OS=Homo sapiens GN=GDI2 PE=1 SV=2 (GDIB_HUMAN)	GDIB_HUMAN [2]	GDI2	51 kDa	1	1	4	1	1	0	0	2	0	1	1	4	1	1	0	0	2	0	1	1	0	0	2	0	0	2	#DIV/0!	0.194647	5		0.666667	0.666667	#DIV/0!	0.274577	0.32946	1
Protein phosphatase 1 regulatory subunit 12A OS=Homo sapiens GN=PPP1R12A PE=1 SV=1	MYPT1_HUMAN	PPP1R12A	115 kDa	2	1	16	10	4	20	1	5	18	2	1	15	10	4	17	1	5	17	5	4	1.25	0.5	5	1.125	0.1	1.25	0.9	0.13382	5.3		3.41667	2.20833	0.75	0.498465	0.824859	0.655925
Multifunctional protein ADE2 OS=Homo sapiens GN=PAICS PE=1 SV=3	PUR6_HUMAN	PAICS	47 kDa	2	1	0	1	1	0	0	0	0	2	1	0	1	1	0	0	0	0	0.5	1	#DIV/0!	0	0	#DIV/0!	0	0	#DIV/0!	0.257908	7.5		#DIV/0!	#DIV/0!	#DIV/0!	0.64333	0.158302	0.116117
Dynactin subunit 2 OS=Homo sapiens GN=DCTN2 PE=1 SV=4	DCTN2_HUMAN	DCTN2	44 kDa	4	1	4	3	4	2	3	2	1	4	1	4	3	4	2	3	2	1	0.75	4	0.5	0.75	2	0.25	1	0.5	0.5	0.221411	5.4		1.75	1	0.666667	1	0.435331	0.287864
Cluster of Serine/threonine-protein kinase Nek7 OS=Homo sapiens GN=NEK7 PE=1 SV=1 (NEK7_HUMAN)	NEK7_HUMAN [2]	NEK7	35 kDa	1	1	1	2	2	0	1	2	1	1	1	1	2	2	0	1	2	1	2	2	0	1	2	1	0.5	1	#DIV/0!	0.00486618	1		1.33333	1.33333	#DIV/0!	0.64333	0.373901	1
ADP-ribosylation factor 1 OS=Homo sapiens GN=ARF1 PE=1 SV=2	ARF1_HUMAN (+1)	ARF1	21 kDa	3	1	5	3	6	0	4	4	2	3	1	4	3	6	0	4	3	2	1	6	0	1.33333	4	0.4	1.33333	0.666667	#DIV/0!	0.240876	4.4		2.33333	1.91111	#DIV/0!	1	0.814902	0.866194
Microtubule-actin cross-linking factor 1, isoforms 1/2/3/5 OS=Homo sapiens GN=MACF1 PE=1 SV=4	MACF1_HUMAN	MACF1	838 kDa	1	1	2	5	5	2	3	2	4	1	1	2	5	5	2	3	2	4	5	5	1	3	2	2	0.6	0.4	2	0.0948905	4.9		3.66667	2.33333	1	0.0646769	0.0667665	0.435331
Splicing factor 3B subunit 3 OS=Homo sapiens GN=SF3B3 PE=1 SV=4	SF3B3_HUMAN	SF3B3	136 kDa	1	1	1	1	3	0	1	1	2	1	1	1	1	3	0	1	1	2	1	3	0	1	1	2	1	0.333333	#DIV/0!	0.420925	12.9		1.33333	1.33333	#DIV/0!	0.724659	0.373901	1
60S ribosomal protein L26 OS=Homo sapiens GN=RPL26 PE=1 SV=1	RL26_HUMAN	RPL26	17 kDa	2	1	3	4	2	2	3	2	2	1	1	2	4	2	2	3	2	2	2	2	0.666667	1.5	2	0.666667	0.75	1	1	0.343066	5		1.55556	1.38889	0.916667	0.491767	0.64333	0.677869
60S ribosomal protein L27 OS=Homo sapiens GN=RPL27 PE=1 SV=2	RL27_HUMAN	RPL27	16 kDa	2	1	3	3	4	2	3	3	4	2	1	2	3	4	2	2	3	3	1.5	4	0.666667	1.5	3	1.33333	1	0.75	2	0.386861	3.4		2.05556	1.94444	1.25	0.287864	0.116117	0.64333
Fascin OS=Homo sapiens GN=FSCN1 PE=1 SV=3	FSCN1_HUMAN	FSCN1	55 kDa	1	1	0	2	1	0	0	1	0	1	1	0	2	1	0	0	1	0	2	1	#DIV/0!	0	1	#DIV/0!	0	1	#DIV/0!	0.10219	2.9		#DIV/0!	#DIV/0!	#DIV/0!	0.64333	0.518519	0.373901
Dolichyl-diphosphooligosaccharide--protein glycosyltransferase subunit 2 OS=Homo sapiens GN=RPN2 PE=1 SV=3	RPN2_HUMAN	RPN2	69 kDa	3	1	7	4	7	2	3	5	5	3	1	6	4	7	2	3	5	4	1.33333	7	0.285714	1	5	0.714286	0.75	0.714286	2.5	0.199513	2.9		2.87302	2.2381	1.32143	0.784997	0.741521	1
Proteasome subunit alpha type-7 OS=Homo sapiens GN=PSMA7 PE=1 SV=1	PSA7_HUMAN	PSMA7	28 kDa	0	1	1	1	1	1	2	3	0	0	1	1	1	1	1	2	3	0	#DIV/0!	1	1	#DIV/0!	3	0	2	3	0	0.216545	3.7		#DIV/0!	#DIV/0!	1.66667	0.373901	0.348641	0.491767
Proteasome subunit alpha type-6 OS=Homo sapiens GN=PSMA6 PE=1 SV=1	PSA6_HUMAN	PSMA6	27 kDa	0	1	0	0	1	0	0	2	0	0	1	0	0	1	0	0	2	0	#DIV/0!	1	#DIV/0!	#DIV/0!	2	#DIV/0!	#DIV/0!	2	#DIV/0!	0.209246	3.7		#DIV/0!	#DIV/0!	#DIV/0!	1	0.677869	0.677869
DnaJ homolog subfamily B member 4 OS=Homo sapiens GN=DNAJB4 PE=1 SV=1	DNJB4_HUMAN	DNAJB4	38 kDa	2	1	2	3	1	1	4	3	2	2	1	2	3	1	1	4	3	2	1.5	1	0.5	2	3	1	1.33333	3	2	0.0170316	1		1	2	2.11111	1	0.116117	0.205106
Nck-associated protein 1 OS=Homo sapiens GN=NCKAP1 PE=1 SV=1	NCKP1_HUMAN	NCKAP1	129 kDa	1	1	1	2	2	1	2	2	1	1	1	1	2	2	1	2	2	1	2	2	1	2	2	1	1	1	1	0.0851582	4.2		1.66667	1.66667	1	0.116117	0.116117	1
Peroxisomal acyl-coenzyme A oxidase 3 OS=Homo sapiens GN=ACOX3 PE=1 SV=2	ACOX3_HUMAN	ACOX3	78 kDa	4	1	1	6	1	1	4	2	1	4	1	1	6	1	1	4	2	1	1.5	1	1	1	2	1	0.666667	2	1	#DIV/0!			1.16667	1.33333	1.22222	0.748868	0.814902	0.868274
Ubiquitin-like modifier-activating enzyme 1 OS=Homo sapiens GN=UBA1 PE=1 SV=3	UBA1_HUMAN	UBA1	118 kDa	2	1	3	3	5	0	3	3	0	2	1	3	3	4	0	3	3	0	1.5	5	0	1.5	3	0	1	0.6	#DIV/0!	0.260341	12.5		2.16667	1.5	#DIV/0!	0.691761	1	0.724659
RNA-binding protein EWS OS=Homo sapiens GN=EWSR1 PE=1 SV=1	EWS_HUMAN	EWSR1	68 kDa	3	1	2	2	3	1	2	2	3	3	1	2	2	3	1	2	2	3	0.666667	3	0.5	0.666667	2	1.5	1	0.666667	3	0.347932	20.6		1.38889	1.38889	1.55556	1	0.64333	0.64333
Protein kinase C eta type OS=Homo sapiens GN=PRKCH PE=1 SV=4	KPCL_HUMAN	PRKCH	78 kDa	3	1	0	7	1	0	3	0	0	3	1	0	7	1	0	3	0	0	2.33333	1	#DIV/0!	1	0	#DIV/0!	0.428571	0	#DIV/0!	0.00243309	1		#DIV/0!	#DIV/0!	#DIV/0!	0.601832	0.814902	0.526232
Cluster of Calcium/calmodulin-dependent protein kinase type II subunit delta OS=Homo sapiens GN=CAMK2D PE=1 SV=3 (KCC2D_HUMAN)	KCC2D_HUMAN [3]	CAMK2D	56 kDa	3	1	4	6	2	5	3	1	6	3	1	4	5	2	5	3	1	6	2	2	1.25	1	1	1.5	0.5	0.5	1.2	0.0364964	2.9		1.75	1.16667	0.733333	0.326164	0.714889	0.623958
40S ribosomal protein S23 OS=Homo sapiens GN=RPS23 PE=1 SV=3	RS23_HUMAN	RPS23	16 kDa	2	1	0	3	2	0	2	2	0	2	1	0	2	2	0	2	2	0	1.5	2	#DIV/0!	1	2	#DIV/0!	0.666667	1	#DIV/0!	0.389294	4.7		#DIV/0!	#DIV/0!	#DIV/0!	0.561438	0.724659	0.77805
Contactin-associated protein 1 OS=Homo sapiens GN=CNTNAP1 PE=1 SV=1	CNTP1_HUMAN	CNTNAP1	156 kDa	0	1	0	0	0	1	0	2	1	0	1	0	0	0	1	0	2	1	#DIV/0!	0	#DIV/0!	#DIV/0!	2	#DIV/0!	#DIV/0!	#DIV/0!	1	#DIV/0!			#DIV/0!	#DIV/0!	#DIV/0!	1	0.373901	0.373901
Ankycorbin OS=Homo sapiens GN=RAI14 PE=1 SV=2	RAI14_HUMAN	RAI14	110 kDa	1	1	26	3	13	23	3	6	29	1	1	22	3	12	19	3	6	23	3	13	0.884615	3	6	1.11538	1	0.461538	1.26087	0.0948905	14.2		5.62821	3.37179	0.907469	0.735889	0.789862	0.975102
60S ribosomal protein L28 OS=Homo sapiens GN=RPL28 PE=1 SV=3	RL28_HUMAN	RPL28	16 kDa	1	1	1	1	1	1	2	1	1	1	1	1	1	1	1	2	1	1	1	1	1	2	1	1	2	1	1	0.265207	5.7		1	1.33333	1.33333	#DIV/0!	0.373901	0.373901
Nucleolysin TIAR OS=Homo sapiens GN=TIAL1 PE=1 SV=1	TIAR_HUMAN	TIAL1	42 kDa	1	1	0	1	4	0	0	3	0	1	1	0	1	4	0	0	3	0	1	4	#DIV/0!	0	3	#DIV/0!	0	0.75	#DIV/0!	0.0754258	2.4		#DIV/0!	#DIV/0!	#DIV/0!	0.467605	0.767644	0.691761
E3 ubiquitin-protein ligase DTX3L OS=Homo sapiens GN=DTX3L PE=1 SV=1	DTX3L_HUMAN	DTX3L	84 kDa	8	1	0	6	0	0	2	0	0	8	1	0	6	0	0	2	0	0	0.75	0	#DIV/0!	0.25	0	#DIV/0!	0.333333	#DIV/0!	#DIV/0!	0.00973236	1.5		#DIV/0!	#DIV/0!	#DIV/0!	0.771273	0.420778	0.561438
60S ribosomal protein L6 OS=Homo sapiens GN=RPL6 PE=1 SV=3	RL6_HUMAN	RPL6	33 kDa	8	1	5	10	6	4	9	8	4	7	1	4	9	5	3	7	6	3	1.25	6	0.8	1.125	8	0.8	0.9	1.33333	1	0.418491	11.5		2.68333	3.30833	1.07778	0.498093	0.410031	0.89331
Ras-interacting protein 1 OS=Homo sapiens GN=RASIP1 PE=1 SV=1	RAIN_HUMAN	RASIP1	103 kDa	3	1	3	5	3	1	2	2	3	3	1	3	5	3	1	2	2	3	1.66667	3	0.333333	0.666667	2	1	0.4	0.666667	3	0.00243309	1		1.66667	1.22222	1.35556	0.64333	1	0.608653
Laminin subunit beta-3 OS=Homo sapiens GN=LAMB3 PE=1 SV=1	LAMB3_HUMAN	LAMB3	130 kDa	0	1	0	0	0	0	0	7	1	0	1	0	0	0	0	0	6	1	#DIV/0!	0	#DIV/0!	#DIV/0!	7	#DIV/0!	#DIV/0!	#DIV/0!	#DIV/0!	0.0121655	17		#DIV/0!	#DIV/0!	#DIV/0!	0.373901	0.350815	0.289477
Protein AHNAK2 OS=Homo sapiens GN=AHNAK2 PE=1 SV=2	AHNK2_HUMAN	AHNAK2	617 kDa	2	1	1	2	3	2	1	1	1	2	1	1	2	3	2	1	1	1	1	3	2	0.5	1	1	0.5	0.333333	0.5	0.0486618	19.2		2	0.833333	0.444444	0.101192	0.373901	0.0161301
Voltage-dependent anion-selective channel protein 1 OS=Homo sapiens GN=VDAC1 PE=1 SV=2	VDAC1_HUMAN	VDAC1	31 kDa	0	1	4	0	4	3	0	4	4	0	1	4	0	4	3	0	3	4	#DIV/0!	4	0.75	#DIV/0!	4	1	#DIV/0!	1	1.33333	0.141119	4.6		#DIV/0!	#DIV/0!	#DIV/0!	0.714889	0.607168	0.86172
40S ribosomal protein S11 OS=Homo sapiens GN=RPS11 PE=1 SV=3	RS11_HUMAN	RPS11	18 kDa	2	1	2	2	2	0	2	2	0	2	1	1	1	2	0	2	2	0	1	2	0	1	2	0	1	1	#DIV/0!	0.367397	4.3		1	1	#DIV/0!	0.677869	0.677869	1
Cluster of SWISS-PROT:P01966 (Bos taurus) Hemoglobin subunit alpha (P01966)	P01966 [2]		15 kDa	2	1	2	1	5	0	2	3	1	2	1	2	1	5	0	2	3	1	0.5	5	0	1	3	0.5	2	0.6	#DIV/0!	#DIV/0!			1.83333	1.5	#DIV/0!	0.841596	0.64333	1
Glutathione S-transferase P OS=Homo sapiens GN=GSTP1 PE=1 SV=2	GSTP1_HUMAN	GSTP1	23 kDa	2	1	2	2	1	0	1	2	0	2	1	1	2	1	0	1	2	0	1	1	0	0.5	2	0	0.5	2	#DIV/0!	0.180049	6.9		0.666667	0.833333	#DIV/0!	0.373901	0.373901	1
Hematopoietic lineage cell-specific protein OS=Homo sapiens GN=HCLS1 PE=1 SV=3	HCLS1_HUMAN	HCLS1	54 kDa	0	1	4	1	2	2	1	1	4	0	1	4	1	2	2	1	1	4	#DIV/0!	2	0.5	#DIV/0!	1	1	1	0.5	2	#DIV/0!			#DIV/0!	#DIV/0!	1.16667	1	0.841596	0.767644
Trifunctional enzyme subunit alpha, mitochondrial OS=Homo sapiens GN=HADHA PE=1 SV=2	ECHA_HUMAN	HADHA	83 kDa	1	1	4	2	0	0	2	1	1	1	1	3	2	0	0	2	1	1	2	0	0	2	1	0.25	1	#DIV/0!	#DIV/0!	0.175182	6.8		0.666667	1.08333	#DIV/0!	0.32946	0.561438	0.421648
Methionine--tRNA ligase, cytoplasmic OS=Homo sapiens GN=MARS PE=1 SV=2	SYMC_HUMAN	MARS	101 kDa	2	1	0	4	3	0	2	3	0	2	1	0	4	3	0	2	3	0	2	3	#DIV/0!	1	3	#DIV/0!	0.5	1	#DIV/0!	0.260341	6.3		#DIV/0!	#DIV/0!	#DIV/0!	0.373901	0.561438	0.677869
Ubiquitin-40S ribosomal protein S27a OS=Homo sapiens GN=RPS27A PE=1 SV=2	RS27A_HUMAN	RPS27A	18 kDa	1	1	3	1	4	2	2	4	4	1	1	3	1	3	2	2	3	3	1	4	0.666667	2	4	1.33333	2	1	2	0.603406	6.5		1.88889	2.44444	1.66667	0.579015	0.151835	0.416866
Coronin-1B OS=Homo sapiens GN=CORO1B PE=1 SV=1	COR1B_HUMAN	CORO1B	54 kDa	0	1	2	0	1	2	1	0	2	0	1	2	0	1	2	1	0	2	#DIV/0!	1	1	#DIV/0!	0	1	#DIV/0!	0	1	0.0924574	15.5		#DIV/0!	#DIV/0!	#DIV/0!	1	1	1
Tricarboxylate transport protein, mitochondrial OS=Homo sapiens GN=SLC25A1 PE=1 SV=2	TXTP_HUMAN	SLC25A1	34 kDa	0	1	0	1	2	0	0	1	0	0	1	0	1	2	0	0	1	0	#DIV/0!	2	#DIV/0!	#DIV/0!	1	#DIV/0!	0	0.5	#DIV/0!	0.10219	3.4		#DIV/0!	#DIV/0!	#DIV/0!	0.373901	1	0.373901
Caprin-1 OS=Homo sapiens GN=CAPRIN1 PE=1 SV=2	CAPR1_HUMAN	CAPRIN1	78 kDa	3	1	1	1	5	2	1	4	3	3	1	1	1	5	2	1	4	3	0.333333	5	2	0.333333	4	3	1	0.8	1.5	0.291971	4.6		2.44444	2.44444	1.1	0.507158	0.416866	1
Thioredoxin OS=Homo sapiens GN=TXN PE=1 SV=3	THIO_HUMAN	TXN	12 kDa	5	1	3	4	3	3	4	4	3	4	1	3	4	2	3	3	3	3	0.8	3	1	0.8	4	1	1	1.33333	1	0.423358	2.6		1.6	1.93333	1.11111	0.795255	0.608653	0.518519
Protein arginine N-methyltransferase 5 OS=Homo sapiens GN=PRMT5 PE=1 SV=4	ANM5_HUMAN	PRMT5	73 kDa	1	1	0	0	2	0	2	2	0	1	1	0	0	2	0	2	2	0	0	2	#DIV/0!	2	2	#DIV/0!	#DIV/0!	1	#DIV/0!	0.425791	156.6		#DIV/0!	#DIV/0!	#DIV/0!	1	0.421648	0.518519
ATP synthase subunit gamma, mitochondrial OS=Homo sapiens GN=ATP5C1 PE=1 SV=1	ATPG_HUMAN	ATP5C1	33 kDa	0	1	0	1	2	0	1	1	0	0	1	0	1	2	0	1	1	0	#DIV/0!	2	#DIV/0!	#DIV/0!	1	#DIV/0!	1	0.5	#DIV/0!	0.16545	3.2		#DIV/0!	#DIV/0!	#DIV/0!	0.373901	0.518519	0.64333
Eukaryotic translation initiation factor 2 subunit 2 OS=Homo sapiens GN=EIF2S2 PE=1 SV=2	IF2B_HUMAN	EIF2S2	38 kDa	1	1	3	4	1	1	2	1	2	1	1	3	4	1	1	2	1	2	4	1	0.333333	2	1	0.666667	0.5	1	2	0.172749	1.9		1.77778	1.22222	1.16667	0.795255	1	0.767644
Protein S100-A10 OS=Homo sapiens GN=S100A10 PE=1 SV=2	S10AA_HUMAN	S100A10	11 kDa	2	1	3	3	3	3	2	3	3	1	1	2	1	2	2	1	2	2	1.5	3	1	1	3	1	0.666667	1	1	0.0145985	2		1.83333	1.66667	0.888889	0.158302	0.373901	0.373901
L-lactate dehydrogenase B chain OS=Homo sapiens GN=LDHB PE=1 SV=2	LDHB_HUMAN	LDHB	37 kDa	2	1	1	0	1	1	1	3	0	2	1	1	0	1	1	1	3	0	0	1	1	0.5	3	0	#DIV/0!	3	0	0.399027	7.2		0.666667	1.16667	#DIV/0!	0.2302	1	0.518519
Leucine-rich repeat-containing protein 47 OS=Homo sapiens GN=LRRC47 PE=1 SV=1	LRC47_HUMAN	LRRC47	63 kDa	1	1	0	2	1	0	0	0	0	1	1	0	2	1	0	0	0	0	2	1	#DIV/0!	0	0	#DIV/0!	0	0	#DIV/0!	0.0729927	2.5		#DIV/0!	#DIV/0!	#DIV/0!	0.64333	0.116117	0.158302
Annexin A7 OS=Homo sapiens GN=ANXA7 PE=1 SV=3	ANXA7_HUMAN	ANXA7	53 kDa	1	1	0	1	2	0	0	2	1	1	1	0	1	2	0	0	2	1	1	2	#DIV/0!	0	2	#DIV/0!	0	1	#DIV/0!	0.0364964	1.7		#DIV/0!	#DIV/0!	#DIV/0!	0.64333	0.64333	1
Cluster of Adenylyl cyclase-associated protein 1 OS=Homo sapiens GN=CAP1 PE=1 SV=5 (CAP1_HUMAN)	CAP1_HUMAN [2]	CAP1	52 kDa	2	1	4	1	1	1	1	1	0	2	1	4	1	1	1	1	1	0	0.5	1	0.25	0.5	1	0	1	1	0	0.206813	5.1		0.583333	0.5	0.666667	0.205106	0.151835	0.373901
Coatomer subunit beta OS=Homo sapiens GN=COPB1 PE=1 SV=3	COPB_HUMAN	COPB1	107 kDa	2	1	1	2	5	1	2	3	1	2	1	1	2	5	1	2	3	1	1	5	1	1	3	1	1	0.6	1	0.223844	3.1		2.33333	1.66667	0.866667	0.345271	0.373901	0.64333
Glycogen debranching enzyme OS=Homo sapiens GN=AGL PE=1 SV=3	GDE_HUMAN	AGL	175 kDa	2	1	0	7	3	0	6	4	0	2	1	0	7	3	0	6	4	0	3.5	3	#DIV/0!	3	4	#DIV/0!	0.857143	1.33333	#DIV/0!	0.170316	14.4		#DIV/0!	#DIV/0!	#DIV/0!	0.33046	0.277069	1
Cluster of E3 SUMO-protein ligase RanBP2 OS=Homo sapiens GN=RANBP2 PE=1 SV=2 (RBP2_HUMAN)	RBP2_HUMAN [5]	RANBP2	358 kDa	0	1	0	0	2	0	1	1	0	0	1	0	0	2	0	1	1	0	#DIV/0!	2	#DIV/0!	#DIV/0!	1	#DIV/0!	#DIV/0!	0.5	#DIV/0!	0.218978	36.8		#DIV/0!	#DIV/0!	#DIV/0!	0.677869	0.518519	1
Ras suppressor protein 1 OS=Homo sapiens GN=RSU1 PE=1 SV=3	RSU1_HUMAN	RSU1	32 kDa	1	1	2	3	3	0	3	2	1	1	1	2	3	3	0	3	2	1	3	3	0	3	2	0.5	1	0.666667	#DIV/0!	0.0291971	2.9		2	1.83333	#DIV/0!	0.561438	0.373901	1
Thyroid receptor-interacting protein 6 OS=Homo sapiens GN=TRIP6 PE=1 SV=3	TRIP6_HUMAN	TRIP6	50 kDa	7	1	0	5	3	0	2	2	0	7	1	0	4	3	0	2	2	0	0.714286	3	#DIV/0!	0.285714	2	#DIV/0!	0.4	0.666667	#DIV/0!	0.0632603	1.2		#DIV/0!	#DIV/0!	#DIV/0!	1	0.590899	0.451161
Adenylosuccinate lyase OS=Homo sapiens GN=ADSL PE=1 SV=2	PUR8_HUMAN	ADSL	55 kDa	1	1	0	2	0	0	1	2	0	1	1	0	2	0	0	1	2	0	2	0	#DIV/0!	1	2	#DIV/0!	0.5	#DIV/0!	#DIV/0!	0.0754258	1.9		#DIV/0!	#DIV/0!	#DIV/0!	1	0.64333	0.724659
Stabilin-1 OS=Homo sapiens GN=STAB1 PE=1 SV=3	STAB1_HUMAN	STAB1	275 kDa	1	1	1	0	3	0	1	1	0	1	1	1	0	3	0	1	1	0	0	3	0	1	1	0	#DIV/0!	0.333333	#DIV/0!	#DIV/0!			1	0.666667	#DIV/0!	1	0.373901	0.767644
Cluster of 60S ribosomal protein L36a-like OS=Homo sapiens GN=RPL36AL PE=1 SV=3 (RL36L_HUMAN)	RL36L_HUMAN [2]	RPL36AL	12 kDa	1	1	2	1	0	1	0	0	2	1	1	2	1	0	1	0	0	2	1	0	0.5	0	0	1	0	#DIV/0!	2	0.182482	2.9		0.5	0.333333	#DIV/0!	0.2302	0.421648	1
Aspartate--tRNA ligase, cytoplasmic OS=Homo sapiens GN=DARS PE=1 SV=2	SYDC_HUMAN	DARS	57 kDa	2	1	0	3	4	0	4	2	1	2	1	0	3	4	0	4	2	1	1.5	4	#DIV/0!	2	2	#DIV/0!	1.33333	0.5	#DIV/0!	0.294404	5		#DIV/0!	#DIV/0!	#DIV/0!	0.373901	0.274577	1
Ribosomal L1 domain-containing protein 1 OS=Homo sapiens GN=RSL1D1 PE=1 SV=3	RL1D1_HUMAN	RSL1D1	55 kDa	0	1	4	0	2	4	0	1	3	0	1	4	0	2	4	0	1	3	#DIV/0!	2	1	#DIV/0!	1	0.75	#DIV/0!	0.5	0.75	0.238443	5.7		#DIV/0!	#DIV/0!	#DIV/0!	0.851237	0.834019	0.67018
Coatomer subunit epsilon OS=Homo sapiens GN=COPE PE=1 SV=3	COPE_HUMAN	COPE	34 kDa	2	1	2	1	3	1	1	3	1	2	1	2	1	3	1	1	2	1	0.5	3	0.5	0.5	3	0.5	1	1	1	0.0827251	2		1.33333	1.33333	1	1	1	1
Calpain-15 OS=Homo sapiens GN=CAPN15 PE=1 SV=1	CAN15_HUMAN	CAPN15	117 kDa	4	1	0	4	0	0	6	0	0	4	1	0	4	0	0	6	0	0	1	0	#DIV/0!	1.5	0	#DIV/0!	1.5	#DIV/0!	#DIV/0!	0.00486618	1		#DIV/0!	#DIV/0!	#DIV/0!	0.86172	0.89331	0.795255
60S ribosomal protein L27a OS=Homo sapiens GN=RPL27A PE=1 SV=2	RL27A_HUMAN	RPL27A	17 kDa	0	1	0	2	2	1	2	2	1	0	1	0	2	2	1	2	2	1	#DIV/0!	2	#DIV/0!	#DIV/0!	2	#DIV/0!	1	1	1	0.481752	3.2		#DIV/0!	#DIV/0!	1	0.0474207	0.0474207	1
Pre-rRNA-processing protein TSR1 homolog OS=Homo sapiens GN=TSR1 PE=1 SV=1	TSR1_HUMAN	TSR1	92 kDa	1	1	0	0	6	1	1	6	0	1	1	0	0	6	1	1	6	0	0	6	#DIV/0!	1	6	#DIV/0!	#DIV/0!	1	0	0.158151	3.1		#DIV/0!	#DIV/0!	#DIV/0!	0.426686	0.426686	1
Cluster of AP-2 complex subunit beta OS=Homo sapiens GN=AP2B1 PE=1 SV=1 (AP2B1_HUMAN)	AP2B1_HUMAN [2]	AP2B1	105 kDa	4	1	6	4	3	3	5	1	5	4	1	5	4	3	3	5	1	5	1	3	0.5	1.25	1	0.833333	1.25	0.333333	1.66667	0.131387	2.5		1.5	1.02778	1.08333	0.834019	1	0.820294
LanC-like protein 2 OS=Homo sapiens GN=LANCL2 PE=1 SV=1	LANC2_HUMAN	LANCL2	51 kDa	2	1	0	2	2	0	2	1	0	2	1	0	2	2	0	2	1	0	1	2	#DIV/0!	1	1	#DIV/0!	1	0.5	#DIV/0!	0.0218978	2		#DIV/0!	#DIV/0!	#DIV/0!	0.724659	1	0.724659
60S ribosomal protein L9 OS=Homo sapiens GN=RPL9 PE=1 SV=1	RL9_HUMAN	RPL9	22 kDa	1	1	7	3	4	1	2	4	4	1	1	5	3	3	1	2	3	3	3	4	0.142857	2	4	0.571429	0.666667	1	4	0.406326	5.7		2.38095	2.19048	1.88889	0.886177	0.882028	0.579015
Glutathione S-transferase omega-1 OS=Homo sapiens GN=GSTO1 PE=1 SV=2	GSTO1_HUMAN	GSTO1	28 kDa	0	1	3	0	1	0	0	1	0	0	1	3	0	1	0	0	1	0	#DIV/0!	1	0	#DIV/0!	1	0	#DIV/0!	1	#DIV/0!	0.0462287	2.5		#DIV/0!	#DIV/0!	#DIV/0!	0.348641	0.348641	1
E3 ubiquitin-protein ligase MYCBP2 OS=Homo sapiens GN=MYCBP2 PE=1 SV=3	MYCB2_HUMAN	MYCBP2	510 kDa	4	1	4	8	5	1	5	5	2	4	1	1	8	5	1	3	4	2	2	5	0.25	1.25	5	0.5	0.625	1	2	0.0145985	3.2		2.41667	2.25	1.20833	0.501899	0.518519	0.782754
40S ribosomal protein S21 OS=Homo sapiens GN=RPS21 PE=1 SV=1	RS21_HUMAN	RPS21	9 kDa	1	1	1	1	2	0	1	0	1	1	1	1	1	2	0	1	0	1	1	2	0	1	0	1	1	0	#DIV/0!	0.279805	2.8		1	0.666667	#DIV/0!	1	0.373901	0.64333
Phosphatidylinositol-binding clathrin assembly protein OS=Homo sapiens GN=PICALM PE=1 SV=2	PICAL_HUMAN	PICALM	71 kDa	1	1	2	2	1	0	0	1	0	1	1	2	2	1	0	0	1	0	2	1	0	0	1	0	0	1	#DIV/0!	0.0437956	3.6		1	0.333333	#DIV/0!	0.64333	0.101192	0.373901
Thioredoxin-dependent peroxide reductase, mitochondrial OS=Homo sapiens GN=PRDX3 PE=1 SV=3	PRDX3_HUMAN	PRDX3	28 kDa	2	1	1	0	3	0	0	2	0	2	1	1	0	3	0	0	2	0	0	3	0	0	2	0	#DIV/0!	0.666667	#DIV/0!	0.333333	2.9		1	0.666667	#DIV/0!	0.767644	0.421648	0.795255
Plasminogen activator inhibitor 1 OS=Homo sapiens GN=SERPINE1 PE=1 SV=1	PAI1_HUMAN	SERPINE1	45 kDa	2	1	3	2	0	1	4	1	3	2	1	3	2	0	1	4	1	3	1	0	0.333333	2	1	1	2	#DIV/0!	3	0.00243309	4		0.444444	1.33333	#DIV/0!	0.287864	0.561438	0.189004
Dolichyl-diphosphooligosaccharide--protein glycosyltransferase subunit STT3A OS=Homo sapiens GN=STT3A PE=1 SV=2	STT3A_HUMAN	STT3A	81 kDa	0	1	0	0	0	1	0	2	1	0	1	0	0	0	1	0	2	1	#DIV/0!	0	#DIV/0!	#DIV/0!	2	#DIV/0!	#DIV/0!	#DIV/0!	1	0.0559611	1.7		#DIV/0!	#DIV/0!	#DIV/0!	1	0.373901	0.373901
RNA-binding motif, single-stranded-interacting protein 1 OS=Homo sapiens GN=RBMS1 PE=1 SV=3	RBMS1_HUMAN	RBMS1	45 kDa	1	1	0	1	1	0	1	2	0	1	1	0	1	1	0	1	2	0	1	1	#DIV/0!	1	2	#DIV/0!	1	2	#DIV/0!	0.0243309	1.5		#DIV/0!	#DIV/0!	#DIV/0!	1	0.64333	0.64333
Actin-related protein 2/3 complex subunit 4 OS=Homo sapiens GN=ARPC4 PE=1 SV=3	ARPC4_HUMAN	ARPC4	20 kDa	0	1	2	1	0	2	0	1	2	0	1	2	1	0	2	0	1	2	#DIV/0!	0	1	#DIV/0!	1	1	0	#DIV/0!	1	0.0948905	1.8		#DIV/0!	#DIV/0!	#DIV/0!	1	1	1
Cluster of Septin-6 OS=Homo sapiens GN=SEPT6 PE=1 SV=4 (SEPT6_HUMAN)	SEPT6_HUMAN [2]	2018-09-06	50 kDa	2	1	0	2	3	1	1	1	0	2	1	0	2	2	1	1	1	0	1	3	#DIV/0!	0.5	1	#DIV/0!	0.5	0.333333	0	0.0875912	2.1		#DIV/0!	#DIV/0!	0.277778	0.287864	0.64333	0.116117
Myb-binding protein 1A OS=Homo sapiens GN=MYBBP1A PE=1 SV=2	MBB1A_HUMAN	MYBBP1A	149 kDa	0	1	2	1	2	1	0	2	2	0	1	2	1	2	1	0	2	2	#DIV/0!	2	0.5	#DIV/0!	2	1	0	1	2	0.272506	8.6		#DIV/0!	#DIV/0!	1	0.64333	0.724659	1
MICOS complex subunit MIC60 OS=Homo sapiens GN=IMMT PE=1 SV=1	MIC60_HUMAN	IMMT	84 kDa	0	1	5	0	5	5	0	5	7	0	1	5	0	5	5	0	5	7	#DIV/0!	5	1	#DIV/0!	5	1.4	#DIV/0!	1	1.4	#DIV/0!			#DIV/0!	#DIV/0!	#DIV/0!	0.58705	0.481817	0.814902
Cluster of Lamina-associated polypeptide 2, isoform alpha OS=Homo sapiens GN=TMPO PE=1 SV=2 (LAP2A_HUMAN)	LAP2A_HUMAN [2]	TMPO	75 kDa	0	1	1	0	3	0	0	3	0	0	1	1	0	3	0	0	3	0	#DIV/0!	3	0	#DIV/0!	3	0	#DIV/0!	1	#DIV/0!	0.309002	13.6		#DIV/0!	#DIV/0!	#DIV/0!	0.767644	0.767644	1
SWISS-PROT:Q3SZ57 (Bos taurus) Alpha-fetoprotein precursor	Q3SZ57		69 kDa	0	1	1	0	1	0	0	2	1	0	1	1	0	1	0	0	2	1	#DIV/0!	1	0	#DIV/0!	2	1	#DIV/0!	2	#DIV/0!	#DIV/0!			#DIV/0!	#DIV/0!	#DIV/0!	0.518519	0.64333	0.373901
Cluster of Phosphoglycerate mutase 1 OS=Homo sapiens GN=PGAM1 PE=1 SV=2 (PGAM1_HUMAN)	PGAM1_HUMAN [2]	PGAM1	29 kDa	1	1	2	1	1	0	1	4	0	1	1	2	1	1	0	1	4	0	1	1	0	1	4	0	1	4	#DIV/0!	0.231144	4.7		0.666667	1.66667	#DIV/0!	0.2302	0.802482	0.467605
Unconventional myosin-VI OS=Homo sapiens GN=MYO6 PE=1 SV=4	MYO6_HUMAN	MYO6	150 kDa	2	1	21	2	5	15	2	1	20	2	1	19	2	5	13	2	1	17	1	5	0.714286	1	1	0.952381	1	0.2	1.33333	0.10219	6		2.2381	0.984127	0.844444	0.934326	0.972134	0.965853
Cytoskeleton-associated protein 4 OS=Homo sapiens GN=CKAP4 PE=1 SV=2	CKAP4_HUMAN	CKAP4	66 kDa	4	1	5	5	8	7	5	5	8	4	1	5	5	8	7	5	5	8	1.25	8	1.4	1.25	5	1.6	1	0.625	1.14286	0.141119	5		3.55	2.61667	0.922619	0.0890093	0.163279	0.64333
LIM domain and actin-binding protein 1 OS=Homo sapiens GN=LIMA1 PE=1 SV=1	LIMA1_HUMAN	LIMA1	85 kDa	0	1	12	0	3	8	0	3	11	0	1	11	0	3	8	0	3	10	#DIV/0!	3	0.666667	#DIV/0!	3	0.916667	#DIV/0!	1	1.375	0.184915	16.3		#DIV/0!	#DIV/0!	#DIV/0!	0.889319	0.950591	0.816142
40S ribosomal protein S7 OS=Homo sapiens GN=RPS7 PE=1 SV=1	RS7_HUMAN	RPS7	22 kDa	3	1	2	4	3	0	5	1	2	3	1	2	4	3	0	5	1	2	1.33333	3	0	1.66667	1	1	1.25	0.333333	#DIV/0!	0.486618	5.9		1.44444	1.22222	#DIV/0!	0.814902	0.64333	0.85408
Serine/arginine-rich splicing factor 1 OS=Homo sapiens GN=SRSF1 PE=1 SV=2	SRSF1_HUMAN	SRSF1	28 kDa	1	1	2	5	4	1	3	3	1	1	1	2	5	4	1	3	3	1	5	4	0.5	3	3	0.5	0.6	0.75	1	0.326034	7.5		3.16667	2.16667	0.783333	0.184074	0.250815	0.507158
Leucine--tRNA ligase, cytoplasmic OS=Homo sapiens GN=LARS PE=1 SV=2	SYLC_HUMAN	LARS	134 kDa	0	1	0	2	3	0	0	3	0	0	1	0	2	3	0	0	3	0	#DIV/0!	3	#DIV/0!	#DIV/0!	3	#DIV/0!	0	1	#DIV/0!	0.318735	7.3		#DIV/0!	#DIV/0!	#DIV/0!	0.2302	0.561438	0.64333
Emerin OS=Homo sapiens GN=EMD PE=1 SV=1	EMD_HUMAN	EMD	29 kDa	1	1	2	2	2	2	1	4	3	1	1	2	2	2	2	1	4	3	2	2	1	1	4	1.5	0.5	2	1.5	0.199513	3.7		1.66667	2.16667	1.33333	0.116117	0.2302	0.491767
RanBP-type and C3HC4-type zinc finger-containing protein 1 OS=Homo sapiens GN=RBCK1 PE=1 SV=2	HOIL1_HUMAN	RBCK1	58 kDa	7	1	0	6	1	0	7	0	0	7	1	0	6	1	0	7	0	0	0.857143	1	#DIV/0!	1	0	#DIV/0!	1.16667	0	#DIV/0!	#DIV/0!			#DIV/0!	#DIV/0!	#DIV/0!	0.913059	0.921984	1
40S ribosomal protein S15a OS=Homo sapiens GN=RPS15A PE=1 SV=2	RS15A_HUMAN	RPS15A	15 kDa	3	1	2	4	4	0	3	3	0	3	1	2	4	4	0	3	3	0	1.33333	4	0	1	3	0	0.75	0.75	#DIV/0!	0.43309	5.3		1.77778	1.33333	#DIV/0!	0.67018	1	0.709597
Heat shock protein 105 kDa OS=Homo sapiens GN=HSPH1 PE=1 SV=1	HS105_HUMAN	HSPH1	97 kDa	2	1	0	4	2	0	2	0	0	2	1	0	4	2	0	2	0	0	2	2	#DIV/0!	1	0	#DIV/0!	0.5	0	#DIV/0!	0.289538	6		#DIV/0!	#DIV/0!	#DIV/0!	0.481817	0.724659	0.373901
Eukaryotic translation initiation factor 6 OS=Homo sapiens GN=EIF6 PE=1 SV=1	IF6_HUMAN	EIF6	27 kDa	0	1	0	2	2	0	0	4	1	0	1	0	2	2	0	0	4	1	#DIV/0!	2	#DIV/0!	#DIV/0!	4	#DIV/0!	0	2	#DIV/0!	0.206813	2.5		#DIV/0!	#DIV/0!	#DIV/0!	0.250815	0.345271	0.820294
Tubulointerstitial nephritis antigen-like OS=Homo sapiens GN=TINAGL1 PE=1 SV=1	TINAL_HUMAN	TINAGL1	52 kDa	2	1	0	2	1	0	2	4	0	2	1	0	2	1	0	2	4	0	1	1	#DIV/0!	1	4	#DIV/0!	1	4	#DIV/0!	#DIV/0!			#DIV/0!	#DIV/0!	#DIV/0!	1	0.481817	0.481817
Leucine-rich repeat-containing protein 59 OS=Homo sapiens GN=LRRC59 PE=1 SV=1	LRC59_HUMAN	LRRC59	35 kDa	0	1	1	0	2	1	2	2	0	0	1	1	0	2	1	2	2	0	#DIV/0!	2	1	#DIV/0!	2	0	#DIV/0!	1	0	0.194647	2.4		#DIV/0!	#DIV/0!	#DIV/0!	0.64333	0.421648	0.724659
Eukaryotic translation initiation factor 3 subunit G OS=Homo sapiens GN=EIF3G PE=1 SV=2	EIF3G_HUMAN	EIF3G	36 kDa	2	1	1	3	2	0	2	1	0	2	1	1	3	2	0	2	1	0	1.5	2	0	1	1	0	0.666667	0.5	#DIV/0!	0.265207	4.3		1.16667	0.666667	#DIV/0!	0.741521	0.64333	0.561438
Cluster of Heterogeneous nuclear ribonucleoprotein C-like 1 OS=Homo sapiens GN=HNRNPCL1 PE=1 SV=1 (HNRC1_HUMAN)	HNRC1_HUMAN [2]	HNRNPCL1	32 kDa	0	1	0	1	4	0	0	2	0	0	1	0	1	4	0	0	2	0	#DIV/0!	4	#DIV/0!	#DIV/0!	2	#DIV/0!	0	0.5	#DIV/0!	#DIV/0!			#DIV/0!	#DIV/0!	#DIV/0!	0.345271	0.677869	0.507158
Barrier-to-autointegration factor OS=Homo sapiens GN=BANF1 PE=1 SV=1	BAF_HUMAN	BANF1	10 kDa	1	1	1	1	3	1	1	3	1	1	1	1	1	2	1	1	2	1	1	3	1	1	3	1	1	1	1	0.104623	3.2		1.66667	1.66667	1	0.373901	0.373901	1
Carnitine O-palmitoyltransferase 1, liver isoform OS=Homo sapiens GN=CPT1A PE=1 SV=2	CPT1A_HUMAN	CPT1A	88 kDa	1	1	0	1	0	1	2	0	1	1	1	0	1	0	1	2	0	1	1	0	#DIV/0!	2	0	#DIV/0!	2	#DIV/0!	1	0.0194647	1		#DIV/0!	#DIV/0!	#DIV/0!	1	0.64333	0.64333
PDZ and LIM domain protein 5 OS=Homo sapiens GN=PDLIM5 PE=1 SV=5	PDLI5_HUMAN	PDLIM5	64 kDa	2	1	0	3	0	0	2	1	0	2	1	0	3	0	0	2	1	0	1.5	0	#DIV/0!	1	1	#DIV/0!	0.666667	#DIV/0!	#DIV/0!	0.0656934	5.6		#DIV/0!	#DIV/0!	#DIV/0!	1	1	1
Sequestosome-1 OS=Homo sapiens GN=SQSTM1 PE=1 SV=1	SQSTM_HUMAN	SQSTM1	48 kDa	1	1	0	2	1	0	3	1	1	1	1	0	2	1	0	3	1	1	2	1	#DIV/0!	3	1	#DIV/0!	1.5	1	#DIV/0!	0.114355	5.2		#DIV/0!	#DIV/0!	#DIV/0!	0.64333	0.250815	0.491767
Protein Red OS=Homo sapiens GN=IK PE=1 SV=3	RED_HUMAN	IK	66 kDa	3	1	0	3	0	0	2	0	0	3	1	0	3	0	0	2	0	0	1	0	#DIV/0!	0.666667	0	#DIV/0!	0.666667	#DIV/0!	#DIV/0!	0.128954	5.5		#DIV/0!	#DIV/0!	#DIV/0!	0.814902	0.579015	0.795255
Actin-related protein 2/3 complex subunit 3 OS=Homo sapiens GN=ARPC3 PE=1 SV=3	ARPC3_HUMAN	ARPC3	21 kDa	1	1	1	1	2	0	0	2	1	1	1	1	1	2	0	0	2	1	1	2	0	0	2	1	0	1	#DIV/0!	0.0364964	2.3		1	1	#DIV/0!	1	1	1
60S ribosomal protein L22 OS=Homo sapiens GN=RPL22 PE=1 SV=2	RL22_HUMAN	RPL22	15 kDa	2	1	1	2	2	1	2	1	1	2	1	1	2	2	1	2	1	1	1	2	1	1	1	1	1	0.5	1	0.467153	3.3		1.33333	1	0.833333	0.518519	1	0.518519
Protein S100-A16 OS=Homo sapiens GN=S100A16 PE=1 SV=1	S10AG_HUMAN	S100A16	12 kDa	2	1	1	2	2	1	1	1	0	2	1	1	2	2	1	1	1	0	1	2	1	0.5	1	0	0.5	0.5	0	0.0170316	6.1		1.33333	0.5	0.333333	0.518519	0.2302	0.101192
Heterogeneous nuclear ribonucleoprotein D-like OS=Homo sapiens GN=HNRNPDL PE=1 SV=3	HNRDL_HUMAN	HNRNPDL	46 kDa	1	1	1	2	2	1	1	2	1	1	1	1	2	2	1	1	2	1	2	2	1	1	2	1	0.5	1	1	0.3382	3.4		1.66667	1.33333	0.833333	0.116117	0.373901	0.518519
Calcium-binding mitochondrial carrier protein Aralar2 OS=Homo sapiens GN=SLC25A13 PE=1 SV=2	CMC2_HUMAN	SLC25A13	74 kDa	0	1	0	0	2	0	0	2	0	0	1	0	0	2	0	0	1	0	#DIV/0!	2	#DIV/0!	#DIV/0!	2	#DIV/0!	#DIV/0!	1	#DIV/0!	0.121655	3.4		#DIV/0!	#DIV/0!	#DIV/0!	0.677869	0.677869	1
CB1 cannabinoid receptor-interacting protein 1 OS=Homo sapiens GN=CNRIP1 PE=1 SV=1	CNRP1_HUMAN	CNRIP1	19 kDa	1	1	0	2	2	1	1	2	0	1	1	0	2	2	1	1	2	0	2	2	#DIV/0!	1	2	#DIV/0!	0.5	1	0	#DIV/0!			#DIV/0!	#DIV/0!	0.5	0.101192	0.64333	0.373901
40S ribosomal protein S30 OS=Homo sapiens GN=FAU PE=1 SV=1	RS30_HUMAN	FAU	7 kDa	2	1	1	2	1	1	2	1	1	2	1	1	2	1	1	2	1	1	1	1	1	1	1	1	1	1	1	0.347932	2.3		1	1	1	1	1	1
High mobility group protein HMG-I/HMG-Y OS=Homo sapiens GN=HMGA1 PE=1 SV=3	HMGA1_HUMAN	HMGA1	12 kDa	0	1	3	0	1	2	0	1	3	0	1	3	0	1	2	0	1	3	#DIV/0!	1	0.666667	#DIV/0!	1	1	#DIV/0!	1	1.5	0.148418	3.3		#DIV/0!	#DIV/0!	#DIV/0!	0.767644	1	0.767644
Eukaryotic translation initiation factor 3 subunit I OS=Homo sapiens GN=EIF3I PE=1 SV=1	EIF3I_HUMAN	EIF3I	37 kDa	1	1	0	2	2	0	2	1	0	1	1	0	2	2	0	2	1	0	2	2	#DIV/0!	2	1	#DIV/0!	1	0.5	#DIV/0!	0.311436	5.8		#DIV/0!	#DIV/0!	#DIV/0!	0.421648	0.64333	0.724659
RNA-binding protein 3 OS=Homo sapiens GN=RBM3 PE=1 SV=1	RBM3_HUMAN	RBM3	17 kDa	0	1	1	1	3	0	1	2	0	0	1	1	1	2	0	1	2	0	#DIV/0!	3	0	#DIV/0!	2	0	1	0.666667	#DIV/0!	0.214112	3.6		#DIV/0!	#DIV/0!	#DIV/0!	0.518519	0.64333	0.767644
Rho GDP-dissociation inhibitor 2 OS=Homo sapiens GN=ARHGDIB PE=1 SV=3	GDIR2_HUMAN	ARHGDIB	23 kDa	1	1	1	0	0	0	1	2	0	1	1	1	0	0	0	1	2	0	0	0	0	1	2	0	#DIV/0!	#DIV/0!	#DIV/0!	0.00973236	1.8		0	1	#DIV/0!	#DIV/0!	1	0.158302
Guanine nucleotide-binding protein G(I)/G(S)/G(O) subunit gamma-12 OS=Homo sapiens GN=GNG12 PE=1 SV=3	GBG12_HUMAN	GNG12	8 kDa	0	1	3	0	1	2	1	0	2	0	1	3	0	1	2	1	0	2	#DIV/0!	1	0.666667	#DIV/0!	0	0.666667	#DIV/0!	0	1	0.0608273	2		#DIV/0!	#DIV/0!	#DIV/0!	0.767644	0.767644	1
Glutathione reductase, mitochondrial OS=Homo sapiens GN=GSR PE=1 SV=2	GSHR_HUMAN	GSR	56 kDa	2	1	0	2	2	0	0	0	0	2	1	0	2	2	0	0	0	0	1	2	#DIV/0!	0	0	#DIV/0!	0	0	#DIV/0!	0.0316302	1.9		#DIV/0!	#DIV/0!	#DIV/0!	0.724659	0.158302	0.116117
Wiskott-Aldrich syndrome protein family member 2 OS=Homo sapiens GN=WASF2 PE=1 SV=3	WASF2_HUMAN	WASF2	54 kDa	1	1	0	1	0	1	2	0	1	1	1	0	1	0	1	2	0	1	1	0	#DIV/0!	2	0	#DIV/0!	2	#DIV/0!	1	0.0510949	2.8		#DIV/0!	#DIV/0!	#DIV/0!	1	0.64333	0.64333
Cluster of Tubulin gamma-2 chain OS=Homo sapiens GN=TUBG2 PE=2 SV=1 (TBG2_HUMAN)	TBG2_HUMAN [2]	TUBG2	51 kDa	2	1	0	1	1	0	0	3	0	2	1	0	1	1	0	0	3	0	0.5	1	#DIV/0!	0	3	#DIV/0!	0	3	#DIV/0!	0.107056	1.6		#DIV/0!	#DIV/0!	#DIV/0!	0.64333	1	0.767644
26S proteasome non-ATPase regulatory subunit 14 OS=Homo sapiens GN=PSMD14 PE=1 SV=1	PSDE_HUMAN	PSMD14	35 kDa	1	1	0	2	1	0	1	1	0	1	1	0	2	1	0	1	1	0	2	1	#DIV/0!	1	1	#DIV/0!	0.5	1	#DIV/0!	0.201946	2.4		#DIV/0!	#DIV/0!	#DIV/0!	0.64333	1	0.64333
Transforming growth factor beta-1-induced transcript 1 protein OS=Homo sapiens GN=TGFB1I1 PE=1 SV=2	TGFI1_HUMAN	TGFB1I1	50 kDa	1	1	1	2	1	0	0	1	0	1	1	1	2	1	0	0	1	0	2	1	0	0	1	0	0	1	#DIV/0!	#DIV/0!			1	0.333333	#DIV/0!	1	0.116117	0.373901
Translocon-associated protein subunit delta OS=Homo sapiens GN=SSR4 PE=1 SV=1	SSRD_HUMAN	SSR4	19 kDa	1	1	1	1	1	0	0	2	1	1	1	1	1	1	0	0	2	1	1	1	0	0	2	1	0	2	#DIV/0!	0.194647	2.9		0.666667	1	#DIV/0!	0.373901	1	0.64333
Methylosome protein 50 OS=Homo sapiens GN=WDR77 PE=1 SV=1	MEP50_HUMAN	WDR77	37 kDa	0	1	0	2	0	0	1	1	1	0	1	0	2	0	0	1	1	1	#DIV/0!	0	#DIV/0!	#DIV/0!	1	#DIV/0!	0.5	#DIV/0!	#DIV/0!	0.394161	60.4		#DIV/0!	#DIV/0!	#DIV/0!	0.677869	0.116117	0.64333
Vesicle-trafficking protein SEC22b OS=Homo sapiens GN=SEC22B PE=1 SV=4	SC22B_HUMAN	SEC22B	25 kDa	0	1	1	0	1	0	0	2	1	0	1	1	0	1	0	0	2	1	#DIV/0!	1	0	#DIV/0!	2	1	#DIV/0!	2	#DIV/0!	#DIV/0!			#DIV/0!	#DIV/0!	#DIV/0!	0.518519	0.64333	0.373901
Na(+)/H(+) exchange regulatory cofactor NHE-RF2 OS=Homo sapiens GN=SLC9A3R2 PE=1 SV=2	NHRF2_HUMAN	SLC9A3R2	37 kDa	2	1	0	1	1	0	0	1	0	2	1	0	1	1	0	0	1	0	0.5	1	#DIV/0!	0	1	#DIV/0!	0	1	#DIV/0!	0.00486618	1		#DIV/0!	#DIV/0!	#DIV/0!	0.64333	0.373901	0.518519
Serine/threonine-protein phosphatase 4 catalytic subunit OS=Homo sapiens GN=PPP4C PE=1 SV=1	PP4C_HUMAN	PPP4C	35 kDa	2	1	0	1	1	0	0	1	0	2	1	0	1	1	0	0	1	0	0.5	1	#DIV/0!	0	1	#DIV/0!	0	1	#DIV/0!	0.0340633	1.2		#DIV/0!	#DIV/0!	#DIV/0!	0.64333	0.373901	0.518519
Eukaryotic translation initiation factor 3 subunit H OS=Homo sapiens GN=EIF3H PE=1 SV=1	EIF3H_HUMAN	EIF3H	40 kDa	0	1	0	0	2	0	0	0	0	0	1	0	0	2	0	0	0	0	#DIV/0!	2	#DIV/0!	#DIV/0!	0	#DIV/0!	#DIV/0!	0	#DIV/0!	0.201946	2.7		#DIV/0!	#DIV/0!	#DIV/0!	0.677869	0.373901	0.373901
Importin subunit alpha-4 OS=Homo sapiens GN=KPNA3 PE=1 SV=2	IMA4_HUMAN	KPNA3	58 kDa	0	1	1	0	2	0	0	1	0	0	1	1	0	2	0	0	1	0	#DIV/0!	2	0	#DIV/0!	1	0	#DIV/0!	0.5	#DIV/0!	0.107056	2.3		#DIV/0!	#DIV/0!	#DIV/0!	1	0.518519	0.677869
Golgi resident protein GCP60 OS=Homo sapiens GN=ACBD3 PE=1 SV=4	GCP60_HUMAN	ACBD3	61 kDa	2	1	0	0	0	0	0	1	0	2	1	0	0	0	0	0	1	0	0	0	#DIV/0!	0	1	#DIV/0!	#DIV/0!	#DIV/0!	#DIV/0!	0.053528	1.5		#DIV/0!	#DIV/0!	#DIV/0!	0.158302	0.373901	0.373901
Actin-related protein 3 OS=Homo sapiens GN=ACTR3 PE=1 SV=3	ARP3_HUMAN	ACTR3	47 kDa	2	1	9	2	4	7	1	2	9	2	1	8	2	4	7	1	2	8	1	4	0.777778	0.5	2	1	0.5	0.5	1.28571	0.0997567	3.1		1.92593	1.16667	0.761905	0.914204	1	0.914204
Endoplasmic reticulum resident protein 44 OS=Homo sapiens GN=ERP44 PE=1 SV=1	ERP44_HUMAN	ERP44	47 kDa	1	1	0	2	2	0	2	4	0	1	1	0	2	2	0	2	4	0	2	2	#DIV/0!	2	4	#DIV/0!	1	2	#DIV/0!	0.026764	1.3		#DIV/0!	#DIV/0!	#DIV/0!	0.421648	0.32946	0.64333
Tubulin alpha chain-like 3 OS=Homo sapiens GN=TUBAL3 PE=1 SV=2	TBAL3_HUMAN	TUBAL3	50 kDa	2	1	1	2	1	1	2	1	1	2	1	1	2	1	1	2	1	1	1	1	1	1	1	1	1	1	1	0.569343	3.7		1	1	1	1	1	1
WD repeat-containing protein mio OS=Homo sapiens GN=MIOS PE=1 SV=2	MIO_HUMAN	MIOS	99 kDa	3	1	0	7	2	0	1	5	0	3	1	0	7	2	0	1	5	0	2.33333	2	#DIV/0!	0.333333	5	#DIV/0!	0.142857	2.5	#DIV/0!	0.0218978	5.8		#DIV/0!	#DIV/0!	#DIV/0!	0.501899	0.724659	0.71826
Prolyl 3-hydroxylase 1 OS=Homo sapiens GN=P3H1 PE=1 SV=2	P3H1_HUMAN	P3H1	83 kDa	1	1	0	2	2	0	0	1	0	1	1	0	2	2	0	0	1	0	2	2	#DIV/0!	0	1	#DIV/0!	0	0.5	#DIV/0!	0.0316302	1.8		#DIV/0!	#DIV/0!	#DIV/0!	0.421648	0.518519	0.250815
Voltage-dependent anion-selective channel protein 2 OS=Homo sapiens GN=VDAC2 PE=1 SV=2	VDAC2_HUMAN	VDAC2	32 kDa	0	1	1	1	4	2	1	4	2	0	1	1	1	4	2	1	4	2	#DIV/0!	4	2	#DIV/0!	4	2	1	1	1	0.141119	8.1		#DIV/0!	#DIV/0!	1	0.151835	0.151835	1
40S ribosomal protein S12 OS=Homo sapiens GN=RPS12 PE=1 SV=3	RS12_HUMAN	RPS12	15 kDa	1	1	1	2	0	0	2	0	1	1	1	1	2	0	0	2	0	1	2	0	0	2	0	1	1	#DIV/0!	#DIV/0!	0.374696	4.4		0.666667	1	#DIV/0!	0.64333	1	0.724659
Programmed cell death protein 2-like OS=Homo sapiens GN=PDCD2L PE=1 SV=1	PDD2L_HUMAN	PDCD2L	39 kDa	0	1	0	2	0	0	0	0	0	0	1	0	2	0	0	0	0	0	#DIV/0!	0	#DIV/0!	#DIV/0!	0	#DIV/0!	0	#DIV/0!	#DIV/0!	0.0291971	1.8		#DIV/0!	#DIV/0!	#DIV/0!	0.677869	0.373901	0.373901
28S ribosomal protein S34, mitochondrial OS=Homo sapiens GN=MRPS34 PE=1 SV=2	RT34_HUMAN	MRPS34	26 kDa	1	1	0	2	0	0	0	0	0	1	1	0	2	0	0	0	0	0	2	0	#DIV/0!	0	0	#DIV/0!	0	#DIV/0!	#DIV/0!	0.0583942	1.9		#DIV/0!	#DIV/0!	#DIV/0!	1	0.116117	0.373901
Ubiquitin/ISG15-conjugating enzyme E2 L6 OS=Homo sapiens GN=UBE2L6 PE=1 SV=4	UB2L6_HUMAN	UBE2L6	18 kDa	2	1	0	1	0	0	1	0	0	2	1	0	1	0	0	1	0	0	0.5	0	#DIV/0!	0.5	0	#DIV/0!	1	#DIV/0!	#DIV/0!	#DIV/0!			#DIV/0!	#DIV/0!	#DIV/0!	0.373901	0.373901	1
Leydig cell tumor 10 kDa protein homolog OS=Homo sapiens GN=C19orf53 PE=1 SV=1	L10K_HUMAN	C19orf53	11 kDa	0	1	0	0	2	0	0	1	0	0	1	0	0	2	0	0	1	0	#DIV/0!	2	#DIV/0!	#DIV/0!	1	#DIV/0!	#DIV/0!	0.5	#DIV/0!	0.0510949	1.3		#DIV/0!	#DIV/0!	#DIV/0!	0.677869	1	0.677869
14-3-3 protein beta/alpha OS=Homo sapiens GN=YWHAB PE=1 SV=3	1433B_HUMAN	YWHAB	28 kDa	4	1	7	4	4	1	5	7	2	4	1	6	4	3	1	5	6	2	1	4	0.142857	1.25	7	0.285714	1.25	1.75	2	0.355231	5.3		1.71429	2.84524	1.66667	0.64333	0.782754	0.398208
Branched-chain-amino-acid aminotransferase, cytosolic OS=Homo sapiens GN=BCAT1 PE=1 SV=3	BCAT1_HUMAN	BCAT1	43 kDa	0	1	2	1	0	0	0	1	0	0	1	2	1	0	0	0	1	0	#DIV/0!	0	0	#DIV/0!	1	0	0	#DIV/0!	#DIV/0!	#DIV/0!			#DIV/0!	#DIV/0!	#DIV/0!	0.373901	0.373901	1
Erythrocyte band 7 integral membrane protein OS=Homo sapiens GN=STOM PE=1 SV=3	STOM_HUMAN	STOM	32 kDa	0	1	1	0	3	2	0	2	1	0	1	1	0	3	2	0	2	1	#DIV/0!	3	2	#DIV/0!	2	1	#DIV/0!	0.666667	0.5	0.0218978	2.9		#DIV/0!	#DIV/0!	#DIV/0!	0.348641	0.64333	0.561438
E3 ubiquitin-protein ligase HACE1 OS=Homo sapiens GN=HACE1 PE=1 SV=2	HACE1_HUMAN	HACE1	102 kDa	4	1	0	3	0	0	3	0	0	4	1	0	3	0	0	3	0	0	0.75	0	#DIV/0!	0.75	0	#DIV/0!	1	#DIV/0!	#DIV/0!	0.00243309	1		#DIV/0!	#DIV/0!	#DIV/0!	0.691761	0.691761	1
U1 small nuclear ribonucleoprotein C OS=Homo sapiens GN=SNRPC PE=1 SV=1	RU1C_HUMAN	SNRPC	17 kDa	0	1	0	1	1	0	1	2	0	0	1	0	1	1	0	1	2	0	#DIV/0!	1	#DIV/0!	#DIV/0!	2	#DIV/0!	1	2	#DIV/0!	0.233577	1.9		#DIV/0!	#DIV/0!	#DIV/0!	0.518519	0.373901	0.64333
Cytoplasmic dynein 1 light intermediate chain 1 OS=Homo sapiens GN=DYNC1LI1 PE=1 SV=3	DC1L1_HUMAN	DYNC1LI1	57 kDa	0	1	0	2	0	0	0	1	0	0	1	0	2	0	0	0	1	0	#DIV/0!	0	#DIV/0!	#DIV/0!	1	#DIV/0!	0	#DIV/0!	#DIV/0!	0.0875912	2.4		#DIV/0!	#DIV/0!	#DIV/0!	0.677869	1	0.677869
UTP--glucose-1-phosphate uridylyltransferase OS=Homo sapiens GN=UGP2 PE=1 SV=5	UGPA_HUMAN	UGP2	57 kDa	9	1	2	13	1	0	10	3	1	8	1	1	11	1	0	9	3	1	1.44444	1	0	1.11111	3	0.5	0.769231	3	#DIV/0!	0.026764	1.6		0.814815	1.53704	#DIV/0!	0.897859	0.866194	1
Hydroxysteroid dehydrogenase-like protein 2 OS=Homo sapiens GN=HSDL2 PE=1 SV=1	HSDL2_HUMAN	HSDL2	45 kDa	4	1	0	2	1	0	2	1	0	4	1	0	2	1	0	2	1	0	0.5	1	#DIV/0!	0.5	1	#DIV/0!	1	1	#DIV/0!	0.0364964	3		#DIV/0!	#DIV/0!	#DIV/0!	0.64333	0.64333	1
BolA-like protein 2 OS=Homo sapiens GN=BOLA2 PE=1 SV=1	BOLA2_HUMAN	BOLA2	10 kDa	1	1	1	2	0	1	2	0	2	1	1	1	2	0	1	2	0	2	2	0	1	2	0	2	1	#DIV/0!	2	0.175182	2.2		1	1.33333	#DIV/0!	1	0.64333	0.724659
Putative nucleoside diphosphate kinase OS=Homo sapiens GN=NME2P1 PE=5 SV=1	NDK8_HUMAN	NME2P1	16 kDa	1	1	1	2	2	0	1	2	0	1	1	1	2	1	0	1	2	0	2	2	0	1	2	0	0.5	1	#DIV/0!	#DIV/0!			1.33333	1	#DIV/0!	0.64333	1	0.724659
TATA-binding protein-associated factor 2N OS=Homo sapiens GN=TAF15 PE=1 SV=1	RBP56_HUMAN	TAF15	62 kDa	1	1	2	1	1	1	3	2	1	1	1	2	1	1	1	3	2	1	1	1	0.5	3	2	0.5	3	2	1	0.396594	4.9		0.833333	1.83333	2	0.373901	0.373901	0.158302
Cluster of Cyclin-dependent kinase 17 OS=Homo sapiens GN=CDK17 PE=1 SV=2 (CDK17_HUMAN)	CDK17_HUMAN [11]	CDK17	60 kDa	0	1	0	2	0	0	0	1	0	0	1	0	2	0	0	0	1	0	#DIV/0!	0	#DIV/0!	#DIV/0!	1	#DIV/0!	0	#DIV/0!	#DIV/0!	0.0583942	1.1		#DIV/0!	#DIV/0!	#DIV/0!	0.677869	1	0.677869
E3 ubiquitin/ISG15 ligase TRIM25 OS=Homo sapiens GN=TRIM25 PE=1 SV=2	TRI25_HUMAN	TRIM25	71 kDa	0	1	0	0	3	1	0	0	1	0	1	0	0	3	1	0	0	1	#DIV/0!	3	#DIV/0!	#DIV/0!	0	#DIV/0!	#DIV/0!	0	1	0.0705596	1.9		#DIV/0!	#DIV/0!	#DIV/0!	0.348641	1	0.348641
Cluster of Serine/threonine-protein phosphatase 2A 55 kDa regulatory subunit B alpha isoform OS=Homo sapiens GN=PPP2R2A PE=1 SV=1 (2ABA_HUMAN)	2ABA_HUMAN [3]	PPP2R2A	52 kDa	3	1	0	6	2	0	1	1	0	3	1	0	5	2	0	1	1	0	2	2	#DIV/0!	0.333333	1	#DIV/0!	0.166667	0.5	#DIV/0!	0.226277	3.2		#DIV/0!	#DIV/0!	#DIV/0!	0.536039	0.518519	0.327635
Casein kinase I isoform delta OS=Homo sapiens GN=CSNK1D PE=1 SV=2	KC1D_HUMAN	CSNK1D	47 kDa	2	1	0	1	0	0	1	0	0	2	1	0	1	0	0	1	0	0	0.5	0	#DIV/0!	0.5	0	#DIV/0!	1	#DIV/0!	#DIV/0!	0.0170316	1		#DIV/0!	#DIV/0!	#DIV/0!	0.373901	0.373901	1
Myosin light chain 6B OS=Homo sapiens GN=MYL6B PE=1 SV=1	MYL6B_HUMAN	MYL6B	23 kDa	1	1	4	1	1	4	1	1	6	1	1	4	1	1	3	1	1	5	1	1	1	1	1	1.5	1	1	1.5	0.347932	1.7		1	1.16667	1.16667	1	0.748868	0.748868
Cluster of Schlafen family member 5 OS=Homo sapiens GN=SLFN5 PE=1 SV=1 (SLFN5_HUMAN)	SLFN5_HUMAN [3]	SLFN5	101 kDa	0	1	0	0	2	0	0	1	0	0	1	0	0	2	0	0	1	0	#DIV/0!	2	#DIV/0!	#DIV/0!	1	#DIV/0!	#DIV/0!	0.5	#DIV/0!	0.00243309	1		#DIV/0!	#DIV/0!	#DIV/0!	0.677869	1	0.677869
Dihydropyrimidinase-related protein 3 OS=Homo sapiens GN=DPYSL3 PE=1 SV=1	DPYL3_HUMAN	DPYSL3	62 kDa	2	1	1	2	1	0	2	1	1	2	1	1	2	1	0	2	1	1	1	1	0	1	1	1	1	1	#DIV/0!	0.121655	4.9		0.666667	1	#DIV/0!	0.64333	1	0.64333
Fragile X mental retardation syndrome-related protein 1 OS=Homo sapiens GN=FXR1 PE=1 SV=3	FXR1_HUMAN	FXR1	70 kDa	2	1	3	2	2	1	3	2	3	2	1	3	2	2	1	3	2	3	1	2	0.333333	1.5	2	1	1.5	1	3	0.111922	7.5		1.11111	1.5	1.83333	0.64333	0.373901	0.101192
Tensin-2 OS=Homo sapiens GN=TNS2 PE=1 SV=2	TNS2_HUMAN	TNS2	153 kDa	3	0	0	7	0	0	2	2	0	3	0	0	7	0	0	2	2	0	2.33333	#DIV/0!	#DIV/0!	0.666667	#DIV/0!	#DIV/0!	0.285714	#DIV/0!	#DIV/0!	#DIV/0!			#DIV/0!	#DIV/0!	#DIV/0!	0.627193	0.795255	0.701406
TREMBL:Q9TRI1 (Bos taurus) similar to inter-alpha-trypsin inhibitor heavy chain2	Q9TRI1		106 kDa	0	0	0	0	2	0	0	0	0	0	0	0	0	2	0	0	0	0	#DIV/0!	#DIV/0!	#DIV/0!	#DIV/0!	#DIV/0!	#DIV/0!	#DIV/0!	0	#DIV/0!	#DIV/0!			#DIV/0!	#DIV/0!	#DIV/0!	0.373901	#DIV/0!	0.373901
Isoleucine--tRNA ligase, cytoplasmic OS=Homo sapiens GN=IARS PE=1 SV=2	SYIC_HUMAN	IARS	145 kDa	1	0	1	8	5	0	5	3	2	1	0	1	8	5	0	5	3	2	8	#DIV/0!	0	5	#DIV/0!	2	0.625	0.6	#DIV/0!	0.257908	7.4		#DIV/0!	#DIV/0!	#DIV/0!	0.194775	0.0474207	0.708991
Matrin-3 OS=Homo sapiens GN=MATR3 PE=1 SV=2	MATR3_HUMAN	MATR3	95 kDa	1	0	0	4	5	0	1	4	2	1	0	0	4	5	0	1	4	2	4	#DIV/0!	#DIV/0!	1	#DIV/0!	#DIV/0!	0.25	0.8	#DIV/0!	0.416058	11.1		#DIV/0!	#DIV/0!	#DIV/0!	0.163279	0.101192	0.724659
Spliceosome RNA helicase DDX39B OS=Homo sapiens GN=DDX39B PE=1 SV=1	DX39B_HUMAN	DDX39B	49 kDa	0	0	0	0	2	0	0	2	0	0	0	0	0	2	0	0	2	0	#DIV/0!	#DIV/0!	#DIV/0!	#DIV/0!	#DIV/0!	#DIV/0!	#DIV/0!	1	#DIV/0!	0.335766	6.1		#DIV/0!	#DIV/0!	#DIV/0!	0.373901	0.373901	1
Malate dehydrogenase, mitochondrial OS=Homo sapiens GN=MDH2 PE=1 SV=3	MDHM_HUMAN	MDH2	36 kDa	0	0	1	1	0	0	0	4	0	0	0	1	1	0	0	0	4	0	#DIV/0!	#DIV/0!	0	#DIV/0!	#DIV/0!	0	0	#DIV/0!	#DIV/0!	0.250608	6.1		#DIV/0!	#DIV/0!	#DIV/0!	1	0.507158	0.507158
ATP-binding cassette sub-family F member 2 OS=Homo sapiens GN=ABCF2 PE=1 SV=2	ABCF2_HUMAN	ABCF2	71 kDa	0	0	0	0	0	1	0	2	1	0	0	0	0	0	1	0	2	1	#DIV/0!	#DIV/0!	#DIV/0!	#DIV/0!	#DIV/0!	#DIV/0!	#DIV/0!	#DIV/0!	1	0.0583942	3.1		#DIV/0!	#DIV/0!	#DIV/0!	0.373901	0.158302	0.373901
Septin-7 OS=Homo sapiens GN=SEPT7 PE=1 SV=2	SEPT7_HUMAN	2018-09-07	51 kDa	4	0	1	2	4	0	3	2	1	4	0	1	2	3	0	3	2	1	0.5	#DIV/0!	0	0.75	#DIV/0!	1	1.5	0.5	#DIV/0!	0.170316	3.7		#DIV/0!	#DIV/0!	#DIV/0!	0.851237	0.814902	1
Receptor-type tyrosine-protein phosphatase epsilon OS=Homo sapiens GN=PTPRE PE=1 SV=1	PTPRE_HUMAN	PTPRE	81 kDa	0	0	0	1	3	0	0	2	0	0	0	0	1	3	0	0	2	0	#DIV/0!	#DIV/0!	#DIV/0!	#DIV/0!	#DIV/0!	#DIV/0!	0	0.666667	#DIV/0!	#DIV/0!			#DIV/0!	#DIV/0!	#DIV/0!	0.205106	0.373901	0.579015
Cold shock domain-containing protein E1 OS=Homo sapiens GN=CSDE1 PE=1 SV=2	CSDE1_HUMAN	CSDE1	89 kDa	3	0	1	5	3	0	4	4	1	3	0	1	5	3	0	4	4	1	1.66667	#DIV/0!	0	1.33333	#DIV/0!	1	0.8	1.33333	#DIV/0!	0.163017	5.9		#DIV/0!	#DIV/0!	#DIV/0!	0.476621	0.27944	0.859308
Valine--tRNA ligase OS=Homo sapiens GN=VARS PE=1 SV=4	SYVC_HUMAN	VARS	140 kDa	2	0	1	2	3	0	1	3	1	2	0	1	2	3	0	1	3	1	1	#DIV/0!	0	0.5	#DIV/0!	1	0.5	1	#DIV/0!	0.243309	7.2		#DIV/0!	#DIV/0!	#DIV/0!	0.561438	0.491767	1
Pyruvate dehydrogenase E1 component subunit beta, mitochondrial OS=Homo sapiens GN=PDHB PE=1 SV=3	ODPB_HUMAN	PDHB	39 kDa	0	0	1	0	4	1	0	2	1	0	0	1	0	4	1	0	2	1	#DIV/0!	#DIV/0!	1	#DIV/0!	#DIV/0!	1	#DIV/0!	0.5	1	0.126521	5.9		#DIV/0!	#DIV/0!	#DIV/0!	0.345271	0.373901	0.64333
Procollagen-lysine,2-oxoglutarate 5-dioxygenase 1 OS=Homo sapiens GN=PLOD1 PE=1 SV=2	PLOD1_HUMAN	PLOD1	84 kDa	4	0	2	8	0	1	4	2	3	4	0	2	8	0	1	4	2	3	2	#DIV/0!	0.5	1	#DIV/0!	1.5	0.5	#DIV/0!	3	0.0632603	1.7		#DIV/0!	#DIV/0!	#DIV/0!	0.736249	0.481817	1
Cluster of Probable ubiquitin carboxyl-terminal hydrolase FAF-X OS=Homo sapiens GN=USP9X PE=1 SV=3 (USP9X_HUMAN)	USP9X_HUMAN [2]	USP9X	292 kDa	3	0	0	6	1	0	6	1	0	3	0	0	5	1	0	6	1	0	2	#DIV/0!	#DIV/0!	2	#DIV/0!	#DIV/0!	1	1	#DIV/0!	0.160584	3.3		#DIV/0!	#DIV/0!	#DIV/0!	0.561438	0.561438	1
Cluster of Triple functional domain protein OS=Homo sapiens GN=TRIO PE=1 SV=2 (TRIO_HUMAN)	TRIO_HUMAN [2]	TRIO	347 kDa	18	0	0	28	1	0	25	4	0	18	0	0	28	1	0	24	4	0	1.55556	#DIV/0!	#DIV/0!	1.38889	#DIV/0!	#DIV/0!	0.892857	4	#DIV/0!	0.0364964	1.2		#DIV/0!	#DIV/0!	#DIV/0!	0.754761	0.727377	1
Phosphoglycerate kinase 1 OS=Homo sapiens GN=PGK1 PE=1 SV=3	PGK1_HUMAN	PGK1	45 kDa	1	0	4	4	4	0	2	3	0	1	0	4	4	4	0	2	3	0	4	#DIV/0!	0	2	#DIV/0!	0	0.5	0.75	#DIV/0!	0.209246	6.8		#DIV/0!	#DIV/0!	#DIV/0!	0.607168	1	0.565533
Actin-related protein 2/3 complex subunit 2 OS=Homo sapiens GN=ARPC2 PE=1 SV=1	ARPC2_HUMAN	ARPC2	34 kDa	0	0	9	0	1	6	0	1	10	0	0	8	0	1	5	0	1	7	#DIV/0!	#DIV/0!	0.666667	#DIV/0!	#DIV/0!	1.11111	#DIV/0!	1	1.66667	0.0437956	3.6		#DIV/0!	#DIV/0!	#DIV/0!	0.859308	0.886177	0.735567
Importin subunit beta-1 OS=Homo sapiens GN=KPNB1 PE=1 SV=2	IMB1_HUMAN	KPNB1	97 kDa	3	0	2	5	4	0	2	0	1	3	0	2	5	4	0	2	0	1	1.66667	#DIV/0!	0	0.666667	#DIV/0!	0.5	0.4	0	#DIV/0!	0.391727	9.5		#DIV/0!	#DIV/0!	#DIV/0!	0.491767	0.561438	0.287864
TREMBL:Q3T052;Q5EA67 (Bos taurus) Inter-alpha (Globulin) inhibitor H4	Q3T052		102 kDa	0	0	0	0	1	0	0	2	0	0	0	0	0	1	0	0	2	0	#DIV/0!	#DIV/0!	#DIV/0!	#DIV/0!	#DIV/0!	#DIV/0!	#DIV/0!	2	#DIV/0!	#DIV/0!			#DIV/0!	#DIV/0!	#DIV/0!	0.373901	0.373901	0.677869
Unconventional myosin-Id OS=Homo sapiens GN=MYO1D PE=1 SV=2	MYO1D_HUMAN	MYO1D	116 kDa	0	0	30	1	7	18	1	4	27	0	0	23	1	7	15	1	4	22	#DIV/0!	#DIV/0!	0.6	#DIV/0!	#DIV/0!	0.9	1	0.571429	1.5	0.080292	13.2		#DIV/0!	#DIV/0!	1.02381	0.910742	0.961382	0.845198
Leucine zipper protein 1 OS=Homo sapiens GN=LUZP1 PE=1 SV=2	LUZP1_HUMAN	LUZP1	120 kDa	0	0	7	0	2	9	0	2	7	0	0	7	0	2	9	0	2	7	#DIV/0!	#DIV/0!	1.28571	#DIV/0!	#DIV/0!	1	#DIV/0!	1	0.777778	0.080292	10.9		#DIV/0!	#DIV/0!	#DIV/0!	0.729182	0.841596	0.855441
Cluster of KH domain-containing, RNA-binding, signal transduction-associated protein 1 OS=Homo sapiens GN=KHDRBS1 PE=1 SV=1 (KHDR1_HUMAN)	KHDR1_HUMAN [2]	KHDRBS1	48 kDa	4	0	3	5	6	1	3	6	1	4	0	2	4	4	1	3	5	1	1.25	#DIV/0!	0.333333	0.75	#DIV/0!	0.333333	0.6	1	1	0.335766	3.5		#DIV/0!	#DIV/0!	0.866667	0.439512	0.623958	0.767644
Cluster of EF-hand domain-containing protein D2 OS=Homo sapiens GN=EFHD2 PE=1 SV=1 (EFHD2_HUMAN)	EFHD2_HUMAN [2]	EFHD2	27 kDa	1	0	1	0	1	0	1	2	0	1	0	1	0	1	0	1	2	0	0	#DIV/0!	0	1	#DIV/0!	0	#DIV/0!	2	#DIV/0!	0.0754258	3.9		#DIV/0!	#DIV/0!	#DIV/0!	0.518519	0.64333	0.373901
Tropomodulin-3 OS=Homo sapiens GN=TMOD3 PE=1 SV=1	TMOD3_HUMAN	TMOD3	40 kDa	0	0	21	2	0	13	0	2	20	0	0	16	2	0	11	0	2	14	#DIV/0!	#DIV/0!	0.619048	#DIV/0!	#DIV/0!	0.952381	0	#DIV/0!	1.53846	0.153285	4.3		#DIV/0!	#DIV/0!	#DIV/0!	0.816753	0.973573	0.772279
Breast cancer anti-estrogen resistance protein 1 OS=Homo sapiens GN=BCAR1 PE=1 SV=2	BCAR1_HUMAN	BCAR1	93 kDa	0	0	0	3	1	0	0	0	0	0	0	0	3	1	0	0	0	0	#DIV/0!	#DIV/0!	#DIV/0!	#DIV/0!	#DIV/0!	#DIV/0!	0	0	#DIV/0!	0.00486618	1		#DIV/0!	#DIV/0!	#DIV/0!	0.205106	#DIV/0!	0.205106
26S protease regulatory subunit 10B OS=Homo sapiens GN=PSMC6 PE=1 SV=1	PRS10_HUMAN	PSMC6	44 kDa	0	0	0	4	4	0	5	4	0	0	0	0	4	4	0	5	4	0	#DIV/0!	#DIV/0!	#DIV/0!	#DIV/0!	#DIV/0!	#DIV/0!	1.25	1	#DIV/0!	0.216545	3.8		#DIV/0!	#DIV/0!	#DIV/0!	0.116117	0.121004	0.87739
Protein flightless-1 homolog OS=Homo sapiens GN=FLII PE=1 SV=2	FLII_HUMAN	FLII	145 kDa	0	0	5	1	3	6	1	1	6	0	0	5	1	3	6	1	1	6	#DIV/0!	#DIV/0!	1.2	#DIV/0!	#DIV/0!	1.2	1	0.333333	1	0.0875912	2		#DIV/0!	#DIV/0!	0.777778	0.492923	0.693197	0.77805
Septin-10 OS=Homo sapiens GN=SEPT10 PE=1 SV=2	SEP10_HUMAN	2018-09-10	53 kDa	2	0	0	2	1	0	0	2	1	2	0	0	2	1	0	0	2	1	1	#DIV/0!	#DIV/0!	0	#DIV/0!	#DIV/0!	0	2	#DIV/0!	0.00243309	1		#DIV/0!	#DIV/0!	#DIV/0!	0.724659	0.724659	1
Signal recognition particle subunit SRP72 OS=Homo sapiens GN=SRP72 PE=1 SV=3	SRP72_HUMAN	SRP72	75 kDa	0	0	2	0	0	1	0	0	2	0	0	2	0	0	1	0	0	2	#DIV/0!	#DIV/0!	0.5	#DIV/0!	#DIV/0!	1	#DIV/0!	#DIV/0!	2	0.158151	2.5		#DIV/0!	#DIV/0!	#DIV/0!	0.677869	1	0.677869
Ras-related protein Rab-11A OS=Homo sapiens GN=RAB11A PE=1 SV=3	RB11A_HUMAN (+1)	RAB11A	24 kDa	0	0	0	0	0	0	0	2	0	0	0	0	0	0	0	0	2	0	#DIV/0!	#DIV/0!	#DIV/0!	#DIV/0!	#DIV/0!	#DIV/0!	#DIV/0!	#DIV/0!	#DIV/0!	0.114355	2.1		#DIV/0!	#DIV/0!	#DIV/0!	#DIV/0!	0.373901	0.373901
Nexilin OS=Homo sapiens GN=NEXN PE=1 SV=1	NEXN_HUMAN	NEXN	81 kDa	0	0	1	0	0	0	0	0	2	0	0	1	0	0	0	0	0	2	#DIV/0!	#DIV/0!	0	#DIV/0!	#DIV/0!	2	#DIV/0!	#DIV/0!	#DIV/0!	0.053528	2		#DIV/0!	#DIV/0!	#DIV/0!	0.373901	0.677869	0.373901
Developmentally-regulated GTP-binding protein 1 OS=Homo sapiens GN=DRG1 PE=1 SV=1	DRG1_HUMAN	DRG1	41 kDa	1	0	0	2	3	0	0	1	0	1	0	0	2	3	0	0	1	0	2	#DIV/0!	#DIV/0!	0	#DIV/0!	#DIV/0!	0	0.333333	#DIV/0!	0.128954	2.9		#DIV/0!	#DIV/0!	#DIV/0!	0.2302	1	0.2302
Programmed cell death protein 6 OS=Homo sapiens GN=PDCD6 PE=1 SV=1	PDCD6_HUMAN	PDCD6	22 kDa	1	0	1	2	2	0	0	3	0	1	0	1	2	2	0	0	3	0	2	#DIV/0!	0	0	#DIV/0!	0	0	1.5	#DIV/0!	0.0656934	4.2		#DIV/0!	#DIV/0!	#DIV/0!	0.421648	0.767644	0.795255
Inositol 1,4,5-trisphosphate receptor type 2 OS=Homo sapiens GN=ITPR2 PE=1 SV=2	ITPR2_HUMAN	ITPR2	308 kDa	0	0	5	0	0	4	0	0	6	0	0	4	0	0	4	0	0	6	#DIV/0!	#DIV/0!	0.8	#DIV/0!	#DIV/0!	1.2	#DIV/0!	#DIV/0!	1.5	0.0121655	4.4		#DIV/0!	#DIV/0!	#DIV/0!	0.883461	0.904299	0.795255
Liprin-beta-1 OS=Homo sapiens GN=PPFIBP1 PE=1 SV=2	LIPB1_HUMAN	PPFIBP1	114 kDa	1	0	0	1	0	0	2	0	0	1	0	0	1	0	0	2	0	0	1	#DIV/0!	#DIV/0!	2	#DIV/0!	#DIV/0!	2	#DIV/0!	#DIV/0!	0.0218978	1.8		#DIV/0!	#DIV/0!	#DIV/0!	1	0.677869	0.677869
26S proteasome non-ATPase regulatory subunit 1 OS=Homo sapiens GN=PSMD1 PE=1 SV=2	PSMD1_HUMAN	PSMD1	106 kDa	0	0	1	3	2	0	3	5	0	0	0	1	3	2	0	3	5	0	#DIV/0!	#DIV/0!	0	#DIV/0!	#DIV/0!	0	1	2.5	#DIV/0!	0.248175	6.8		#DIV/0!	#DIV/0!	#DIV/0!	0.2302	0.192579	0.587914
Nucleoporin SEH1 OS=Homo sapiens GN=SEH1L PE=1 SV=3	SEH1_HUMAN	SEH1L	40 kDa	1	0	0	4	0	0	2	0	0	1	0	0	3	0	0	2	0	0	4	#DIV/0!	#DIV/0!	2	#DIV/0!	#DIV/0!	0.5	#DIV/0!	#DIV/0!	0.0924574	2.7		#DIV/0!	#DIV/0!	#DIV/0!	0.507158	0.677869	0.677869
Pericentriolar material 1 protein OS=Homo sapiens GN=PCM1 PE=1 SV=4	PCM1_HUMAN	PCM1	229 kDa	0	0	2	0	0	0	0	0	0	0	0	2	0	0	0	0	0	0	#DIV/0!	#DIV/0!	0	#DIV/0!	#DIV/0!	0	#DIV/0!	#DIV/0!	#DIV/0!	0.0754258	12.1		#DIV/0!	#DIV/0!	#DIV/0!	0.373901	0.373901	#DIV/0!
Utrophin OS=Homo sapiens GN=UTRN PE=1 SV=2	UTRO_HUMAN	UTRN	394 kDa	4	0	1	15	2	0	5	1	0	4	0	1	15	2	0	5	1	0	3.75	#DIV/0!	0	1.25	#DIV/0!	0	0.333333	0.5	#DIV/0!	0.0656934	6.4		#DIV/0!	#DIV/0!	#DIV/0!	0.456153	0.872158	0.499498
Splicing factor 3B subunit 1 OS=Homo sapiens GN=SF3B1 PE=1 SV=3	SF3B1_HUMAN	SF3B1	146 kDa	4	0	4	4	3	3	3	3	3	4	0	4	4	3	3	3	3	3	1	#DIV/0!	0.75	0.75	#DIV/0!	0.75	0.75	1	1	0.416058	17.8		#DIV/0!	#DIV/0!	0.916667	0.652994	0.814902	0.373901
U1 small nuclear ribonucleoprotein 70 kDa OS=Homo sapiens GN=SNRNP70 PE=1 SV=2	RU17_HUMAN	SNRNP70	52 kDa	0	0	0	1	2	0	1	3	0	0	0	0	1	2	0	1	3	0	#DIV/0!	#DIV/0!	#DIV/0!	#DIV/0!	#DIV/0!	#DIV/0!	1	1.5	#DIV/0!	0.262774	5.1		#DIV/0!	#DIV/0!	#DIV/0!	0.158302	0.205106	0.767644
Serine/arginine-rich splicing factor 6 OS=Homo sapiens GN=SRSF6 PE=1 SV=2	SRSF6_HUMAN	SRSF6	40 kDa	1	0	0	0	2	0	3	2	0	1	0	0	0	2	0	3	2	0	0	#DIV/0!	#DIV/0!	3	#DIV/0!	#DIV/0!	#DIV/0!	1	#DIV/0!	0.3382	4.3		#DIV/0!	#DIV/0!	#DIV/0!	0.677869	0.2302	0.416866
AP-2 complex subunit alpha-1 OS=Homo sapiens GN=AP2A1 PE=1 SV=3	AP2A1_HUMAN	AP2A1	108 kDa	4	0	8	5	3	3	6	2	4	4	0	8	5	3	3	6	2	4	1.25	#DIV/0!	0.375	1.5	#DIV/0!	0.5	1.2	0.666667	1.33333	0.0583942	2.4		#DIV/0!	#DIV/0!	1.06667	0.896408	1	0.814902
Trifunctional enzyme subunit beta, mitochondrial OS=Homo sapiens GN=HADHB PE=1 SV=3	ECHB_HUMAN	HADHB	51 kDa	0	0	3	1	0	0	0	0	1	0	0	3	1	0	0	0	0	1	#DIV/0!	#DIV/0!	0	#DIV/0!	#DIV/0!	0.333333	0	#DIV/0!	#DIV/0!	0.114355	3.8		#DIV/0!	#DIV/0!	#DIV/0!	0.561438	0.561438	1
Hydroxymethylglutaryl-CoA lyase, mitochondrial OS=Homo sapiens GN=HMGCL PE=1 SV=2	HMGCL_HUMAN	HMGCL	34 kDa	0	0	0	0	0	0	0	2	0	0	0	0	0	0	0	0	2	0	#DIV/0!	#DIV/0!	#DIV/0!	#DIV/0!	#DIV/0!	#DIV/0!	#DIV/0!	#DIV/0!	#DIV/0!	0.00243309	1		#DIV/0!	#DIV/0!	#DIV/0!	#DIV/0!	0.373901	0.373901
Eukaryotic translation initiation factor 2 subunit 1 OS=Homo sapiens GN=EIF2S1 PE=1 SV=3	IF2A_HUMAN	EIF2S1	36 kDa	0	0	1	1	1	0	1	0	2	0	0	1	1	1	0	1	0	2	#DIV/0!	#DIV/0!	0	#DIV/0!	#DIV/0!	2	1	0	#DIV/0!	0.245742	2.3		#DIV/0!	#DIV/0!	#DIV/0!	0.518519	0.373901	0.64333
Eukaryotic translation initiation factor 4E type 2 OS=Homo sapiens GN=EIF4E2 PE=1 SV=1	IF4E2_HUMAN	EIF4E2	28 kDa	2	0	0	1	0	0	1	1	0	2	0	0	1	0	0	1	1	0	0.5	#DIV/0!	#DIV/0!	0.5	#DIV/0!	#DIV/0!	1	#DIV/0!	#DIV/0!	0.0656934	8.6		#DIV/0!	#DIV/0!	#DIV/0!	0.677869	1	0.518519
Voltage-dependent anion-selective channel protein 3 OS=Homo sapiens GN=VDAC3 PE=1 SV=1	VDAC3_HUMAN	VDAC3	31 kDa	0	0	1	0	2	0	0	4	3	0	0	1	0	2	0	0	3	3	#DIV/0!	#DIV/0!	0	#DIV/0!	#DIV/0!	3	#DIV/0!	2	#DIV/0!	0.111922	3.9		#DIV/0!	#DIV/0!	#DIV/0!	0.677869	0.184074	0.291974
Dynamin-2 OS=Homo sapiens GN=DNM2 PE=1 SV=2	DYN2_HUMAN	DNM2	98 kDa	0	0	0	2	4	0	2	4	0	0	0	0	2	4	0	2	4	0	#DIV/0!	#DIV/0!	#DIV/0!	#DIV/0!	#DIV/0!	#DIV/0!	1	1	#DIV/0!	0.0973236	2.3		#DIV/0!	#DIV/0!	#DIV/0!	0.158302	0.158302	1
Cluster of Melanoma-associated antigen D2 OS=Homo sapiens GN=MAGED2 PE=1 SV=2 (MAGD2_HUMAN)	MAGD2_HUMAN [2]	MAGED2	65 kDa	0	0	0	2	1	0	1	0	0	0	0	0	2	1	0	1	0	0	#DIV/0!	#DIV/0!	#DIV/0!	#DIV/0!	#DIV/0!	#DIV/0!	0.5	0	#DIV/0!	0.104623	2.7		#DIV/0!	#DIV/0!	#DIV/0!	0.158302	0.373901	0.373901
Very-long-chain (3R)-3-hydroxyacyl-CoA dehydratase 3 OS=Homo sapiens GN=HACD3 PE=1 SV=2	HACD3_HUMAN	HACD3	43 kDa	0	0	2	0	1	1	1	1	2	0	0	2	0	1	1	1	1	2	#DIV/0!	#DIV/0!	0.5	#DIV/0!	#DIV/0!	1	#DIV/0!	1	2	0.13382	2.5		#DIV/0!	#DIV/0!	#DIV/0!	1	0.421648	0.2302
Long-chain-fatty-acid--CoA ligase 3 OS=Homo sapiens GN=ACSL3 PE=1 SV=3	ACSL3_HUMAN	ACSL3	80 kDa	0	0	1	7	2	0	8	2	1	0	0	1	7	2	0	8	2	1	#DIV/0!	#DIV/0!	0	#DIV/0!	#DIV/0!	1	1.14286	1	#DIV/0!	0.116788	1.7		#DIV/0!	#DIV/0!	#DIV/0!	0.274577	0.206151	0.836015
Synaptopodin OS=Homo sapiens GN=SYNPO PE=1 SV=2	SYNPO_HUMAN	SYNPO	99 kDa	0	0	4	1	7	3	0	2	3	0	0	4	1	7	3	0	2	3	#DIV/0!	#DIV/0!	0.75	#DIV/0!	#DIV/0!	0.75	0	0.285714	1	0.0316302	9.1		#DIV/0!	#DIV/0!	0.428571	0.350815	0.845015	0.367854
Coronin-1C OS=Homo sapiens GN=CORO1C PE=1 SV=1	COR1C_HUMAN	CORO1C	53 kDa	0	0	5	0	1	6	0	0	6	0	0	5	0	1	6	0	0	6	#DIV/0!	#DIV/0!	1.2	#DIV/0!	#DIV/0!	1.2	#DIV/0!	0	1	0.243309	5.4		#DIV/0!	#DIV/0!	#DIV/0!	0.802482	0.904299	0.908657
Vacuolar protein sorting-associated protein 35 OS=Homo sapiens GN=VPS35 PE=1 SV=2	VPS35_HUMAN	VPS35	92 kDa	3	0	1	6	4	0	3	2	0	3	0	1	6	4	0	3	2	0	2	#DIV/0!	0	1	#DIV/0!	0	0.5	0.5	#DIV/0!	0.0851582	2.7		#DIV/0!	#DIV/0!	#DIV/0!	0.367854	0.802482	0.445614
Ras GTPase-activating protein-binding protein 1 OS=Homo sapiens GN=G3BP1 PE=1 SV=1	G3BP1_HUMAN	G3BP1	52 kDa	0	0	3	1	3	0	3	2	3	0	0	2	1	2	0	2	2	3	#DIV/0!	#DIV/0!	0	#DIV/0!	#DIV/0!	1	3	0.666667	#DIV/0!	0.343066	6.8		#DIV/0!	#DIV/0!	#DIV/0!	0.814902	0.189004	0.2302
Importin-9 OS=Homo sapiens GN=IPO9 PE=1 SV=3	IPO9_HUMAN	IPO9	116 kDa	0	0	3	2	1	1	1	0	1	0	0	2	1	1	1	1	0	1	#DIV/0!	#DIV/0!	0.333333	#DIV/0!	#DIV/0!	0.333333	0.5	0	1	0.0632603	1.8		#DIV/0!	#DIV/0!	0.5	0.767644	0.767644	0.2302
Serine/arginine-rich splicing factor 11 OS=Homo sapiens GN=SRSF11 PE=1 SV=1	SRS11_HUMAN	SRSF11	54 kDa	0	0	0	0	2	0	0	1	0	0	0	0	0	2	0	0	1	0	#DIV/0!	#DIV/0!	#DIV/0!	#DIV/0!	#DIV/0!	#DIV/0!	#DIV/0!	0.5	#DIV/0!	0.23601	6.1		#DIV/0!	#DIV/0!	#DIV/0!	0.373901	0.373901	0.677869
Phosphoribosylformylglycinamidine synthase OS=Homo sapiens GN=PFAS PE=1 SV=4	PUR4_HUMAN	PFAS	145 kDa	0	0	0	5	4	0	1	1	0	0	0	0	5	4	0	1	1	0	#DIV/0!	#DIV/0!	#DIV/0!	#DIV/0!	#DIV/0!	#DIV/0!	0.2	0.25	#DIV/0!	0.0973236	2.9		#DIV/0!	#DIV/0!	#DIV/0!	0.121004	0.116117	0.209875
Prohibitin OS=Homo sapiens GN=PHB PE=1 SV=1	PHB_HUMAN	PHB	30 kDa	0	0	4	1	1	1	0	2	1	0	0	3	1	1	1	0	2	1	#DIV/0!	#DIV/0!	0.25	#DIV/0!	#DIV/0!	0.25	0	2	1	0.206813	3.9		#DIV/0!	#DIV/0!	1	0.814902	0.829799	1
1-phosphatidylinositol 4,5-bisphosphate phosphodiesterase gamma-1 OS=Homo sapiens GN=PLCG1 PE=1 SV=1	PLCG1_HUMAN	PLCG1	149 kDa	2	0	0	2	0	0	1	0	0	2	0	0	2	0	0	1	0	0	1	#DIV/0!	#DIV/0!	0.5	#DIV/0!	#DIV/0!	0.5	#DIV/0!	#DIV/0!	0.0145985	1.8		#DIV/0!	#DIV/0!	#DIV/0!	1	0.677869	0.677869
Protein transport protein Sec31A OS=Homo sapiens GN=SEC31A PE=1 SV=3	SC31A_HUMAN	SEC31A	133 kDa	1	0	2	4	3	0	3	3	0	1	0	1	4	3	0	3	3	0	4	#DIV/0!	0	3	#DIV/0!	0	0.75	1	#DIV/0!	0.0656934	3		#DIV/0!	#DIV/0!	#DIV/0!	0.373901	0.435331	0.841596
26S proteasome non-ATPase regulatory subunit 2 OS=Homo sapiens GN=PSMD2 PE=1 SV=3	PSMD2_HUMAN	PSMD2	100 kDa	3	0	4	5	4	2	6	4	2	3	0	4	5	4	2	6	4	2	1.66667	#DIV/0!	0.5	2	#DIV/0!	0.5	1.2	1	1	0.301703	7.3		#DIV/0!	#DIV/0!	1.06667	0.421648	0.373901	0.829799
Histone H1.0 OS=Homo sapiens GN=H1F0 PE=1 SV=3	H10_HUMAN	H1F0	21 kDa	0	0	1	1	1	2	0	2	2	0	0	1	1	1	2	0	2	2	#DIV/0!	#DIV/0!	2	#DIV/0!	#DIV/0!	2	0	2	1	0.0778589	5.1		#DIV/0!	#DIV/0!	1	0.101192	0.250815	1
Protein PML OS=Homo sapiens GN=PML PE=1 SV=3	PML_HUMAN	PML	98 kDa	0	0	0	2	1	1	0	1	1	0	0	0	2	1	1	0	1	1	#DIV/0!	#DIV/0!	#DIV/0!	#DIV/0!	#DIV/0!	#DIV/0!	0	1	1	0.0218978	1.2		#DIV/0!	#DIV/0!	0.666667	0.0161301	0.116117	0.2302
Proteasome subunit beta type-6 OS=Homo sapiens GN=PSMB6 PE=1 SV=4	PSB6_HUMAN	PSMB6	25 kDa	0	0	0	1	0	0	2	0	0	0	0	0	1	0	0	2	0	0	#DIV/0!	#DIV/0!	#DIV/0!	#DIV/0!	#DIV/0!	#DIV/0!	2	#DIV/0!	#DIV/0!	0.184915	2.4		#DIV/0!	#DIV/0!	#DIV/0!	0.373901	0.373901	0.677869
Transformer-2 protein homolog beta OS=Homo sapiens GN=TRA2B PE=1 SV=1	TRA2B_HUMAN	TRA2B	34 kDa	0	0	0	1	2	0	1	2	0	0	0	0	1	2	0	1	2	0	#DIV/0!	#DIV/0!	#DIV/0!	#DIV/0!	#DIV/0!	#DIV/0!	1	1	#DIV/0!	0.206813	4.1		#DIV/0!	#DIV/0!	#DIV/0!	0.158302	0.158302	1
Dolichyl-diphosphooligosaccharide--protein glycosyltransferase 48 kDa subunit OS=Homo sapiens GN=DDOST PE=1 SV=4	OST48_HUMAN	DDOST	51 kDa	2	0	0	4	3	0	3	4	1	2	0	0	4	3	0	3	4	1	2	#DIV/0!	#DIV/0!	1.5	#DIV/0!	#DIV/0!	0.75	1.33333	#DIV/0!	0.143552	3.6		#DIV/0!	#DIV/0!	#DIV/0!	0.291974	0.144704	0.834019
Smoothelin OS=Homo sapiens GN=SMTN PE=1 SV=7	SMTN_HUMAN	SMTN	99 kDa	0	0	9	0	0	6	0	0	8	0	0	7	0	0	6	0	0	7	#DIV/0!	#DIV/0!	0.666667	#DIV/0!	#DIV/0!	0.888889	#DIV/0!	#DIV/0!	1.33333	0.0194647	4.8		#DIV/0!	#DIV/0!	#DIV/0!	0.795255	0.937805	0.851237
Eukaryotic translation initiation factor 3 subunit C OS=Homo sapiens GN=EIF3C PE=1 SV=1	EIF3C_HUMAN	EIF3C	105 kDa	0	0	1	2	1	0	1	1	0	0	0	1	2	1	0	1	1	0	#DIV/0!	#DIV/0!	0	#DIV/0!	#DIV/0!	0	0.5	1	#DIV/0!	0.265207	5.1		#DIV/0!	#DIV/0!	#DIV/0!	0.373901	0.518519	0.64333
26S protease regulatory subunit 8 OS=Homo sapiens GN=PSMC5 PE=1 SV=1	PRS8_HUMAN	PSMC5	46 kDa	2	0	0	4	4	0	5	3	0	2	0	0	4	4	0	5	3	0	2	#DIV/0!	#DIV/0!	2.5	#DIV/0!	#DIV/0!	1.25	0.75	#DIV/0!	0.282238	6.3		#DIV/0!	#DIV/0!	#DIV/0!	0.250815	0.279083	1
WD40 repeat-containing protein SMU1 OS=Homo sapiens GN=SMU1 PE=1 SV=2	SMU1_HUMAN	SMU1	58 kDa	2	0	1	5	1	1	3	2	2	2	0	1	5	1	1	3	2	2	2.5	#DIV/0!	1	1.5	#DIV/0!	2	0.6	2	2	0.0924574	7.1		#DIV/0!	#DIV/0!	1.53333	0.41072	0.116117	1
26S protease regulatory subunit 6B OS=Homo sapiens GN=PSMC4 PE=1 SV=2	PRS6B_HUMAN	PSMC4	47 kDa	1	0	0	2	5	0	3	3	0	1	0	0	2	5	0	3	3	0	2	#DIV/0!	#DIV/0!	3	#DIV/0!	#DIV/0!	1.5	0.6	#DIV/0!	0.23601	4.3		#DIV/0!	#DIV/0!	#DIV/0!	0.250815	0.189004	0.859308
Erlin-2 OS=Homo sapiens GN=ERLIN2 PE=1 SV=1	ERLN2_HUMAN	ERLIN2	38 kDa	0	0	2	0	1	3	0	1	3	0	0	2	0	1	3	0	1	3	#DIV/0!	#DIV/0!	1.5	#DIV/0!	#DIV/0!	1.5	#DIV/0!	1	1	0.109489	2.2		#DIV/0!	#DIV/0!	#DIV/0!	0.579015	0.579015	1
TREMBL:Q2KJF1 (Bos taurus) Alpha-1-B glycoprotein	Q2KJF1		54 kDa	0	0	4	0	0	2	0	0	1	0	0	3	0	0	2	0	0	1	#DIV/0!	#DIV/0!	0.5	#DIV/0!	#DIV/0!	0.25	#DIV/0!	#DIV/0!	0.5	#DIV/0!			#DIV/0!	#DIV/0!	#DIV/0!	0.677869	0.507158	0.677869
Acylglycerol kinase, mitochondrial OS=Homo sapiens GN=AGK PE=1 SV=2	AGK_HUMAN	AGK	47 kDa	0	0	0	0	2	0	0	1	1	0	0	0	0	2	0	0	1	1	#DIV/0!	#DIV/0!	#DIV/0!	#DIV/0!	#DIV/0!	#DIV/0!	#DIV/0!	0.5	#DIV/0!	0.0389294	1.6		#DIV/0!	#DIV/0!	#DIV/0!	0.373901	0.116117	1
Dysferlin OS=Homo sapiens GN=DYSF PE=1 SV=1	DYSF_HUMAN	DYSF	237 kDa	0	0	0	3	1	2	3	0	1	0	0	0	3	1	2	3	0	1	#DIV/0!	#DIV/0!	#DIV/0!	#DIV/0!	#DIV/0!	#DIV/0!	1	0	0.5	0.00729927	1		#DIV/0!	#DIV/0!	0.5	0.0257214	0.205106	0.561438
Citrate synthase, mitochondrial OS=Homo sapiens GN=CS PE=1 SV=2	CISY_HUMAN	CS	52 kDa	0	0	3	0	1	0	0	0	0	0	0	3	0	1	0	0	0	0	#DIV/0!	#DIV/0!	0	#DIV/0!	#DIV/0!	0	#DIV/0!	0	#DIV/0!	0.218978	4.2		#DIV/0!	#DIV/0!	#DIV/0!	0.561438	0.373901	0.373901
Ras-related protein Rab-18 OS=Homo sapiens GN=RAB18 PE=1 SV=1	RAB18_HUMAN	RAB18	23 kDa	0	0	1	0	2	0	0	2	0	0	0	1	0	2	0	0	2	0	#DIV/0!	#DIV/0!	0	#DIV/0!	#DIV/0!	0	#DIV/0!	1	#DIV/0!	0.0291971	1.6		#DIV/0!	#DIV/0!	#DIV/0!	0.677869	0.677869	1
Calumenin OS=Homo sapiens GN=CALU PE=1 SV=2	CALU_HUMAN	CALU	37 kDa	1	0	2	1	2	0	0	2	0	1	0	2	1	2	0	0	2	0	1	#DIV/0!	0	0	#DIV/0!	0	0	1	#DIV/0!	0.148418	3.8		#DIV/0!	#DIV/0!	#DIV/0!	1	0.724659	0.724659
Centrosomal protein of 170 kDa OS=Homo sapiens GN=CEP170 PE=1 SV=1	CE170_HUMAN	CEP170	175 kDa	0	0	2	2	1	0	0	1	1	0	0	2	2	1	0	0	1	1	#DIV/0!	#DIV/0!	0	#DIV/0!	#DIV/0!	0.5	0	1	#DIV/0!	0.111922	9.6		#DIV/0!	#DIV/0!	#DIV/0!	0.724659	1	0.64333
Trafficking protein particle complex subunit 3 OS=Homo sapiens GN=TRAPPC3 PE=1 SV=1	TPPC3_HUMAN	TRAPPC3	20 kDa	2	0	0	1	0	0	1	0	0	2	0	0	1	0	0	1	0	0	0.5	#DIV/0!	#DIV/0!	0.5	#DIV/0!	#DIV/0!	1	#DIV/0!	#DIV/0!	0.0243309	1.2		#DIV/0!	#DIV/0!	#DIV/0!	0.677869	0.677869	1
CCR4-NOT transcription complex subunit 1 OS=Homo sapiens GN=CNOT1 PE=1 SV=2	CNOT1_HUMAN	CNOT1	267 kDa	2	0	0	3	2	0	1	1	0	2	0	0	3	2	0	1	1	0	1.5	#DIV/0!	#DIV/0!	0.5	#DIV/0!	#DIV/0!	0.333333	0.5	#DIV/0!	0.107056	3.5		#DIV/0!	#DIV/0!	#DIV/0!	0.416866	1	0.348641
Kinesin light chain 1 OS=Homo sapiens GN=KLC1 PE=1 SV=2	KLC1_HUMAN	KLC1	65 kDa	1	0	1	3	1	0	1	1	1	1	0	1	3	1	0	1	1	1	3	#DIV/0!	0	1	#DIV/0!	1	0.333333	1	#DIV/0!	0.145985	3.6		#DIV/0!	#DIV/0!	#DIV/0!	0.518519	0.373901	0.724659
Tripeptidyl-peptidase 2 OS=Homo sapiens GN=TPP2 PE=1 SV=4	TPP2_HUMAN	TPP2	138 kDa	6	0	0	12	0	0	6	0	0	6	0	0	12	0	0	6	0	0	2	#DIV/0!	#DIV/0!	1	#DIV/0!	#DIV/0!	0.5	#DIV/0!	#DIV/0!	0.0754258	2.6		#DIV/0!	#DIV/0!	#DIV/0!	0.677869	1	0.677869
E3 ubiquitin-protein ligase HUWE1 OS=Homo sapiens GN=HUWE1 PE=1 SV=3	HUWE1_HUMAN	HUWE1	482 kDa	0	0	1	3	3	0	5	4	2	0	0	1	3	3	0	5	4	2	#DIV/0!	#DIV/0!	0	#DIV/0!	#DIV/0!	2	1.66667	1.33333	#DIV/0!	0.180049	11.1		#DIV/0!	#DIV/0!	#DIV/0!	0.189004	0.0241101	0.27944
DnaJ homolog subfamily A member 2 OS=Homo sapiens GN=DNAJA2 PE=1 SV=1	DNJA2_HUMAN	DNAJA2	46 kDa	1	0	1	4	1	0	5	3	1	1	0	1	4	1	0	5	3	1	4	#DIV/0!	0	5	#DIV/0!	1	1.25	3	#DIV/0!	0.218978	3.1		#DIV/0!	#DIV/0!	#DIV/0!	0.467605	0.12417	0.468527
Activated RNA polymerase II transcriptional coactivator p15 OS=Homo sapiens GN=SUB1 PE=1 SV=3	TCP4_HUMAN	SUB1	14 kDa	0	0	2	0	0	0	0	0	0	0	0	2	0	0	0	0	0	0	#DIV/0!	#DIV/0!	0	#DIV/0!	#DIV/0!	0	#DIV/0!	#DIV/0!	#DIV/0!	0.389294	6.5		#DIV/0!	#DIV/0!	#DIV/0!	0.373901	0.373901	#DIV/0!
Catenin beta-1 OS=Homo sapiens GN=CTNNB1 PE=1 SV=1	CTNB1_HUMAN	CTNNB1	85 kDa	0	0	1	1	0	1	3	2	0	0	0	1	1	0	1	3	2	0	#DIV/0!	#DIV/0!	1	#DIV/0!	#DIV/0!	0	3	#DIV/0!	0	0.0729927	3.3		#DIV/0!	#DIV/0!	#DIV/0!	0.518519	0.2302	0.348641
Eukaryotic translation initiation factor 4 gamma 3 OS=Homo sapiens GN=EIF4G3 PE=1 SV=2	IF4G3_HUMAN	EIF4G3	177 kDa	2	0	0	0	1	0	1	0	0	2	0	0	0	1	0	1	0	0	0	#DIV/0!	#DIV/0!	0.5	#DIV/0!	#DIV/0!	#DIV/0!	0	#DIV/0!	0.10219	5.5		#DIV/0!	#DIV/0!	#DIV/0!	0.677869	0.677869	1
AP-2 complex subunit mu OS=Homo sapiens GN=AP2M1 PE=1 SV=2	AP2M1_HUMAN	AP2M1	50 kDa	0	0	2	0	1	1	0	1	1	0	0	2	0	1	1	0	1	1	#DIV/0!	#DIV/0!	0.5	#DIV/0!	#DIV/0!	0.5	#DIV/0!	1	1	0.0510949	1.8		#DIV/0!	#DIV/0!	#DIV/0!	1	1	1
RNA-binding motif protein, X chromosome OS=Homo sapiens GN=RBMX PE=1 SV=3	RBMX_HUMAN	RBMX	42 kDa	0	0	1	0	3	1	0	3	2	0	0	1	0	3	1	0	3	2	#DIV/0!	#DIV/0!	1	#DIV/0!	#DIV/0!	2	#DIV/0!	1	2	0.411192	7.8		#DIV/0!	#DIV/0!	#DIV/0!	0.348641	0.2302	0.802482
BAG family molecular chaperone regulator 2 OS=Homo sapiens GN=BAG2 PE=1 SV=1	BAG2_HUMAN	BAG2	24 kDa	1	0	0	3	3	1	5	7	6	1	0	0	3	3	1	5	6	6	3	#DIV/0!	#DIV/0!	5	#DIV/0!	#DIV/0!	1.66667	2.33333	6	0.233577	2.9		#DIV/0!	#DIV/0!	3.33333	0.0550406	0.00105058	0.0141726
28S ribosomal protein S22, mitochondrial OS=Homo sapiens GN=MRPS22 PE=1 SV=1	RT22_HUMAN	MRPS22	41 kDa	1	0	0	1	0	0	2	0	0	1	0	0	1	0	0	2	0	0	1	#DIV/0!	#DIV/0!	2	#DIV/0!	#DIV/0!	2	#DIV/0!	#DIV/0!	0.0778589	2.5		#DIV/0!	#DIV/0!	#DIV/0!	1	0.677869	0.677869
Unconventional myosin-X OS=Homo sapiens GN=MYO10 PE=1 SV=3	MYO10_HUMAN	MYO10	237 kDa	0	0	0	2	0	0	2	0	0	0	0	0	2	0	0	2	0	0	#DIV/0!	#DIV/0!	#DIV/0!	#DIV/0!	#DIV/0!	#DIV/0!	1	#DIV/0!	#DIV/0!	0.00486618	1		#DIV/0!	#DIV/0!	#DIV/0!	0.373901	0.373901	1
LIM domain only protein 7 OS=Homo sapiens GN=LMO7 PE=1 SV=3	LMO7_HUMAN	LMO7	193 kDa	0	0	20	0	2	17	0	1	20	0	0	20	0	2	16	0	1	19	#DIV/0!	#DIV/0!	0.85	#DIV/0!	#DIV/0!	1	#DIV/0!	0.5	1.17647	0.0827251	10.9		#DIV/0!	#DIV/0!	#DIV/0!	0.970793	0.97317	0.940784
Bcl-2-associated transcription factor 1 OS=Homo sapiens GN=BCLAF1 PE=1 SV=2	BCLF1_HUMAN	BCLAF1	106 kDa	1	0	0	2	1	0	2	1	1	1	0	0	2	1	0	2	1	1	2	#DIV/0!	#DIV/0!	2	#DIV/0!	#DIV/0!	1	1	#DIV/0!	0.416058	15.6		#DIV/0!	#DIV/0!	#DIV/0!	0.373901	0.101192	0.64333
Cluster of Nuclear autoantigen Sp-100 OS=Homo sapiens GN=SP100 PE=1 SV=3 (SP100_HUMAN)	SP100_HUMAN [2]	SP100	100 kDa	0	0	0	0	2	0	0	0	0	0	0	0	0	2	0	0	0	0	#DIV/0!	#DIV/0!	#DIV/0!	#DIV/0!	#DIV/0!	#DIV/0!	#DIV/0!	0	#DIV/0!	0.0243309	1.3		#DIV/0!	#DIV/0!	#DIV/0!	0.373901	#DIV/0!	0.373901
Sorbin and SH3 domain-containing protein 2 OS=Homo sapiens GN=SORBS2 PE=1 SV=3	SRBS2_HUMAN	SORBS2	124 kDa	0	0	0	0	3	0	0	0	0	0	0	0	0	3	0	0	0	0	#DIV/0!	#DIV/0!	#DIV/0!	#DIV/0!	#DIV/0!	#DIV/0!	#DIV/0!	0	#DIV/0!	0.0145985	1.3		#DIV/0!	#DIV/0!	#DIV/0!	0.373901	#DIV/0!	0.373901
Rho GTPase-activating protein 35 OS=Homo sapiens GN=ARHGAP35 PE=1 SV=3	RHG35_HUMAN	ARHGAP35	171 kDa	1	0	1	2	1	0	1	0	0	1	0	1	2	1	0	1	0	0	2	#DIV/0!	0	1	#DIV/0!	0	0.5	0	#DIV/0!	0.0291971	1.5		#DIV/0!	#DIV/0!	#DIV/0!	0.64333	0.518519	0.373901
Cluster of Sarcoplasmic/endoplasmic reticulum calcium ATPase 2 OS=Homo sapiens GN=ATP2A2 PE=1 SV=1 (AT2A2_HUMAN)	AT2A2_HUMAN [2]	ATP2A2	115 kDa	2	0	2	2	3	2	5	4	3	2	0	2	2	3	2	5	4	3	1	#DIV/0!	1	2.5	#DIV/0!	1.5	2.5	1.33333	1.5	0.223844	4.3		#DIV/0!	#DIV/0!	1.77778	0.250815	0.0390205	0.0667665
Long-chain-fatty-acid--CoA ligase 4 OS=Homo sapiens GN=ACSL4 PE=1 SV=2	ACSL4_HUMAN	ACSL4	79 kDa	3	0	2	5	1	0	5	2	1	3	0	2	5	1	0	5	2	1	1.66667	#DIV/0!	0	1.66667	#DIV/0!	0.5	1	2	#DIV/0!	0.0948905	1.2		#DIV/0!	#DIV/0!	#DIV/0!	0.859308	0.53908	0.748868
Collagen alpha-1(XVIII) chain OS=Homo sapiens GN=COL18A1 PE=1 SV=5	COIA1_HUMAN	COL18A1	178 kDa	1	0	1	2	0	1	0	1	1	1	0	1	2	0	1	0	1	1	2	#DIV/0!	1	0	#DIV/0!	1	0	#DIV/0!	1	0.00729927	2.3		#DIV/0!	#DIV/0!	#DIV/0!	0.64333	1	0.64333
Calpain small subunit 1 OS=Homo sapiens GN=CAPNS1 PE=1 SV=1	CPNS1_HUMAN	CAPNS1	28 kDa	1	0	1	2	1	0	1	2	1	1	0	1	2	1	0	1	2	1	2	#DIV/0!	0	1	#DIV/0!	1	0.5	2	#DIV/0!	0.053528	7.3		#DIV/0!	#DIV/0!	#DIV/0!	0.64333	0.2302	0.64333
Cell cycle and apoptosis regulator protein 2 OS=Homo sapiens GN=CCAR2 PE=1 SV=2	CCAR2_HUMAN	CCAR2	103 kDa	0	0	0	0	2	0	0	1	0	0	0	0	0	2	0	0	1	0	#DIV/0!	#DIV/0!	#DIV/0!	#DIV/0!	#DIV/0!	#DIV/0!	#DIV/0!	0.5	#DIV/0!	#DIV/0!			#DIV/0!	#DIV/0!	#DIV/0!	0.373901	0.373901	0.677869
Cluster of Coatomer subunit gamma-1 OS=Homo sapiens GN=COPG1 PE=1 SV=1 (COPG1_HUMAN)	COPG1_HUMAN [2]	COPG1	98 kDa	1	0	4	3	2	1	3	3	1	1	0	4	3	2	1	3	3	1	3	#DIV/0!	0.25	3	#DIV/0!	0.25	1	1.5	1	0.189781	3.2		#DIV/0!	#DIV/0!	1.16667	0.814902	0.652994	0.724659
E3 ubiquitin-protein ligase UBR4 OS=Homo sapiens GN=UBR4 PE=1 SV=1	UBR4_HUMAN	UBR4	574 kDa	0	0	0	2	1	0	0	0	0	0	0	0	2	1	0	0	0	0	#DIV/0!	#DIV/0!	#DIV/0!	#DIV/0!	#DIV/0!	#DIV/0!	0	0	#DIV/0!	0.0875912	15.2		#DIV/0!	#DIV/0!	#DIV/0!	0.158302	#DIV/0!	0.158302
Inorganic pyrophosphatase OS=Homo sapiens GN=PPA1 PE=1 SV=2	IPYR_HUMAN	PPA1	33 kDa	3	0	0	4	0	0	3	0	0	3	0	0	4	0	0	3	0	0	1.33333	#DIV/0!	#DIV/0!	1	#DIV/0!	#DIV/0!	0.75	#DIV/0!	#DIV/0!	0.177616	3		#DIV/0!	#DIV/0!	#DIV/0!	0.851237	1	0.851237
Destrin OS=Homo sapiens GN=DSTN PE=1 SV=3	DEST_HUMAN	DSTN	19 kDa	3	0	0	1	0	0	2	0	0	3	0	0	1	0	0	2	0	0	0.333333	#DIV/0!	#DIV/0!	0.666667	#DIV/0!	#DIV/0!	2	#DIV/0!	#DIV/0!	0.10219	1.7		#DIV/0!	#DIV/0!	#DIV/0!	0.561438	0.795255	0.677869
Myoferlin OS=Homo sapiens GN=MYOF PE=1 SV=1	MYOF_HUMAN	MYOF	235 kDa	0	0	1	2	1	0	3	1	2	0	0	1	2	1	0	3	1	2	#DIV/0!	#DIV/0!	0	#DIV/0!	#DIV/0!	2	1.5	1	#DIV/0!	0.0364964	9.5		#DIV/0!	#DIV/0!	#DIV/0!	0.373901	0.0667665	0.287864
Rabankyrin-5 OS=Homo sapiens GN=ANKFY1 PE=1 SV=2	ANFY1_HUMAN	ANKFY1	128 kDa	1	0	0	3	0	0	1	1	0	1	0	0	3	0	0	1	1	0	3	#DIV/0!	#DIV/0!	1	#DIV/0!	#DIV/0!	0.333333	#DIV/0!	#DIV/0!	0.145985	5.3		#DIV/0!	#DIV/0!	#DIV/0!	0.561438	0.518519	0.767644
RNA-binding motif, single-stranded-interacting protein 2 OS=Homo sapiens GN=RBMS2 PE=1 SV=1	RBMS2_HUMAN	RBMS2	44 kDa	0	0	0	1	1	0	0	2	0	0	0	0	1	1	0	0	2	0	#DIV/0!	#DIV/0!	#DIV/0!	#DIV/0!	#DIV/0!	#DIV/0!	0	2	#DIV/0!	0.0145985	3		#DIV/0!	#DIV/0!	#DIV/0!	0.116117	0.373901	1
Mitofusin-2 OS=Homo sapiens GN=MFN2 PE=1 SV=3	MFN2_HUMAN	MFN2	86 kDa	0	0	0	68	53	24	76	62	38	0	0	0	29	25	15	27	27	21	#DIV/0!	#DIV/0!	#DIV/0!	#DIV/0!	#DIV/0!	#DIV/0!	1.11765	1.16981	1.58333	0.00243309	1		#DIV/0!	#DIV/0!	1.29026	0.020075	0.00613925	0.576673
Supervillin OS=Homo sapiens GN=SVIL PE=1 SV=2	SVIL_HUMAN	SVIL	248 kDa	0	0	19	0	0	22	0	0	21	0	0	19	0	0	22	0	0	20	#DIV/0!	#DIV/0!	1.15789	#DIV/0!	#DIV/0!	1.10526	#DIV/0!	#DIV/0!	0.954545	0.0632603	7.1		#DIV/0!	#DIV/0!	#DIV/0!	0.922769	0.947088	0.975346
Cytospin-A OS=Homo sapiens GN=SPECC1L PE=1 SV=2	CYTSA_HUMAN	SPECC1L	125 kDa	0	0	17	0	2	12	0	0	19	0	0	15	0	2	11	0	0	16	#DIV/0!	#DIV/0!	0.705882	#DIV/0!	#DIV/0!	1.11765	#DIV/0!	0	1.58333	0.0413625	6.2		#DIV/0!	#DIV/0!	#DIV/0!	0.889785	0.94124	0.831525
Protein phosphatase 1 regulatory subunit 12C OS=Homo sapiens GN=PPP1R12C PE=1 SV=1	PP12C_HUMAN	PPP1R12C	85 kDa	4	0	3	10	1	4	9	2	3	4	0	3	10	1	4	9	2	3	2.5	#DIV/0!	1.33333	2.25	#DIV/0!	1	0.9	2	0.75	0.00243309	2		#DIV/0!	#DIV/0!	1.21667	0.41072	0.402532	0.927296
E3 ubiquitin-protein ligase MARCH5 OS=Homo sapiens GN=MARCH5 PE=1 SV=1	MARH5_HUMAN	2018-03-05	31 kDa	0	0	0	5	4	3	5	8	4	0	0	0	5	4	2	5	6	3	#DIV/0!	#DIV/0!	#DIV/0!	#DIV/0!	#DIV/0!	#DIV/0!	1	2	1.33333	#DIV/0!			#DIV/0!	#DIV/0!	1.44444	0.00227843	0.00920589	0.27944
Serine/arginine repetitive matrix protein 2 OS=Homo sapiens GN=SRRM2 PE=1 SV=2	SRRM2_HUMAN	SRRM2	300 kDa	0	0	1	0	2	0	0	2	1	0	0	1	0	2	0	0	2	1	#DIV/0!	#DIV/0!	0	#DIV/0!	#DIV/0!	1	#DIV/0!	1	#DIV/0!	0.343066	24.3		#DIV/0!	#DIV/0!	#DIV/0!	0.677869	0.373901	0.724659
DmX-like protein 1 OS=Homo sapiens GN=DMXL1 PE=1 SV=3	DMXL1_HUMAN	DMXL1	338 kDa	1	0	0	8	0	0	4	0	0	1	0	0	8	0	0	4	0	0	8	#DIV/0!	#DIV/0!	4	#DIV/0!	#DIV/0!	0.5	#DIV/0!	#DIV/0!	#DIV/0!			#DIV/0!	#DIV/0!	#DIV/0!	0.43425	0.507158	0.677869
T-complex protein 1 subunit epsilon OS=Homo sapiens GN=CCT5 PE=1 SV=1	TCPE_HUMAN	CCT5	60 kDa	2	0	2	1	6	0	4	2	0	2	0	2	1	6	0	4	2	0	0.5	#DIV/0!	0	2	#DIV/0!	0	4	0.333333	#DIV/0!	0.442822	17.9		#DIV/0!	#DIV/0!	#DIV/0!	0.638768	0.64333	0.886177
Fibronectin type III domain-containing protein 3B OS=Homo sapiens GN=FNDC3B PE=1 SV=2	FND3B_HUMAN	FNDC3B	133 kDa	3	0	2	7	2	3	7	3	4	3	0	2	6	2	3	6	3	4	2.33333	#DIV/0!	1.5	2.33333	#DIV/0!	2	1	1.5	1.33333	#DIV/0!			#DIV/0!	#DIV/0!	1.27778	0.256435	0.114477	0.748868
Activating signal cointegrator 1 complex subunit 3 OS=Homo sapiens GN=ASCC3 PE=1 SV=3	ASCC3_HUMAN	ASCC3	251 kDa	0	0	2	4	1	0	0	2	1	0	0	2	4	1	0	0	2	1	#DIV/0!	#DIV/0!	0	#DIV/0!	#DIV/0!	0.5	0	2	#DIV/0!	0.0948905	2.1		#DIV/0!	#DIV/0!	#DIV/0!	0.507158	0.724659	0.64333
Cytoplasmic dynein 1 intermediate chain 2 OS=Homo sapiens GN=DYNC1I2 PE=1 SV=3	DC1I2_HUMAN	DYNC1I2	71 kDa	2	0	2	6	0	1	6	1	0	2	0	2	6	0	1	6	1	0	3	#DIV/0!	0.5	3	#DIV/0!	0	1	#DIV/0!	0	0.160584	2.6		#DIV/0!	#DIV/0!	#DIV/0!	0.638768	0.638768	1
26S protease regulatory subunit 6A OS=Homo sapiens GN=PSMC3 PE=1 SV=3	PRS6A_HUMAN	PSMC3	49 kDa	2	0	3	4	4	0	3	5	1	2	0	3	4	4	0	3	5	1	2	#DIV/0!	0	1.5	#DIV/0!	0.333333	0.75	1.25	#DIV/0!	0.274939	4.4		#DIV/0!	#DIV/0!	#DIV/0!	0.565533	0.41072	0.859308
Aspartyl/asparaginyl beta-hydroxylase OS=Homo sapiens GN=ASPH PE=1 SV=3	ASPH_HUMAN	ASPH	86 kDa	1	0	4	1	0	2	1	1	3	1	0	4	1	0	2	1	1	3	1	#DIV/0!	0.5	1	#DIV/0!	0.75	1	#DIV/0!	1.5	0.0340633	1.9		#DIV/0!	#DIV/0!	#DIV/0!	0.64333	1	0.491767
Sacsin OS=Homo sapiens GN=SACS PE=1 SV=2	SACS_HUMAN	SACS	521 kDa	0	0	0	7	0	0	0	0	0	0	0	0	7	0	0	0	0	0	#DIV/0!	#DIV/0!	#DIV/0!	#DIV/0!	#DIV/0!	#DIV/0!	0	#DIV/0!	#DIV/0!	0.0121655	1.8		#DIV/0!	#DIV/0!	#DIV/0!	0.373901	#DIV/0!	0.373901
Actin-related protein 2/3 complex subunit 1B OS=Homo sapiens GN=ARPC1B PE=1 SV=3	ARC1B_HUMAN	ARPC1B	41 kDa	0	0	7	0	1	6	1	1	7	0	0	5	0	1	5	1	1	5	#DIV/0!	#DIV/0!	0.857143	#DIV/0!	#DIV/0!	1	#DIV/0!	1	1.16667	0.0218978	2.1		#DIV/0!	#DIV/0!	#DIV/0!	1	0.838878	0.81899
Inositol 1,4,5-trisphosphate receptor type 3 OS=Homo sapiens GN=ITPR3 PE=1 SV=2	ITPR3_HUMAN	ITPR3	304 kDa	0	0	4	0	0	2	0	0	3	0	0	3	0	0	2	0	0	2	#DIV/0!	#DIV/0!	0.5	#DIV/0!	#DIV/0!	0.75	#DIV/0!	#DIV/0!	1.5	0.0364964	3.3		#DIV/0!	#DIV/0!	#DIV/0!	0.677869	0.851237	0.795255
26S proteasome non-ATPase regulatory subunit 13 OS=Homo sapiens GN=PSMD13 PE=1 SV=2	PSD13_HUMAN	PSMD13	43 kDa	0	0	2	5	1	1	3	4	1	0	0	2	5	1	1	3	4	1	#DIV/0!	#DIV/0!	0.5	#DIV/0!	#DIV/0!	0.5	0.6	4	1	0.192214	3.4		#DIV/0!	#DIV/0!	1.86667	0.326164	0.144704	0.845015
Constitutive coactivator of PPAR-gamma-like protein 1 OS=Homo sapiens GN=FAM120A PE=1 SV=2	F120A_HUMAN	FAM120A	122 kDa	1	0	1	3	2	3	2	1	1	1	0	1	3	2	3	2	1	1	3	#DIV/0!	3	2	#DIV/0!	1	0.666667	0.5	0.333333	0.0851582	6.1		#DIV/0!	#DIV/0!	0.5	0.0132356	0.2302	0.0474207
Neutral alpha-glucosidase AB OS=Homo sapiens GN=GANAB PE=1 SV=3	GANAB_HUMAN	GANAB	107 kDa	2	0	3	1	3	0	2	2	1	2	0	3	1	3	0	2	2	1	0.5	#DIV/0!	0	1	#DIV/0!	0.333333	2	0.666667	#DIV/0!	0.255474	7.8		#DIV/0!	#DIV/0!	#DIV/0!	0.802482	1	0.741521
E3 ubiquitin-protein ligase LRSAM1 OS=Homo sapiens GN=LRSAM1 PE=1 SV=1	LRSM1_HUMAN	LRSAM1	84 kDa	5	0	1	7	0	0	5	0	0	5	0	1	7	0	0	5	0	0	1.4	#DIV/0!	0	1	#DIV/0!	0	0.714286	#DIV/0!	#DIV/0!	0.00243309	1		#DIV/0!	#DIV/0!	#DIV/0!	0.910624	0.889917	0.827565
Transmembrane protein 43 OS=Homo sapiens GN=TMEM43 PE=1 SV=1	TMM43_HUMAN	TMEM43	45 kDa	0	0	4	0	3	3	0	4	4	0	0	4	0	3	3	0	4	4	#DIV/0!	#DIV/0!	0.75	#DIV/0!	#DIV/0!	1	#DIV/0!	1.33333	1.33333	0.00973236	4		#DIV/0!	#DIV/0!	#DIV/0!	0.709597	0.518519	0.709597
WD repeat-containing protein 7 OS=Homo sapiens GN=WDR7 PE=1 SV=2	WDR7_HUMAN	WDR7	164 kDa	3	0	0	4	0	0	3	1	0	3	0	0	4	0	0	3	1	0	1.33333	#DIV/0!	#DIV/0!	1	#DIV/0!	#DIV/0!	0.75	#DIV/0!	#DIV/0!	0.00486618	1		#DIV/0!	#DIV/0!	#DIV/0!	0.851237	0.814902	1
Leucine-rich repeat flightless-interacting protein 2 OS=Homo sapiens GN=LRRFIP2 PE=1 SV=1	LRRF2_HUMAN	LRRFIP2	82 kDa	0	0	5	0	0	5	0	0	7	0	0	5	0	0	5	0	0	7	#DIV/0!	#DIV/0!	1	#DIV/0!	#DIV/0!	1.4	#DIV/0!	#DIV/0!	1.4	0.0462287	1.5		#DIV/0!	#DIV/0!	#DIV/0!	1	0.827565	0.827565
Unconventional myosin-Va OS=Homo sapiens GN=MYO5A PE=1 SV=2	MYO5A_HUMAN	MYO5A	215 kDa	0	0	2	0	0	2	0	0	2	0	0	2	0	0	2	0	0	2	#DIV/0!	#DIV/0!	1	#DIV/0!	#DIV/0!	1	#DIV/0!	#DIV/0!	1	0.0608273	5.6		#DIV/0!	#DIV/0!	#DIV/0!	1	1	1
U5 small nuclear ribonucleoprotein 200 kDa helicase OS=Homo sapiens GN=SNRNP200 PE=1 SV=2	U520_HUMAN	SNRNP200	245 kDa	0	0	0	2	2	0	0	1	1	0	0	0	2	2	0	0	1	1	#DIV/0!	#DIV/0!	#DIV/0!	#DIV/0!	#DIV/0!	#DIV/0!	0	0.5	#DIV/0!	0.355231	16.7		#DIV/0!	#DIV/0!	#DIV/0!	0.116117	0.116117	0.421648
Diacylglycerol kinase alpha OS=Homo sapiens GN=DGKA PE=1 SV=3	DGKA_HUMAN	DGKA	83 kDa	2	0	1	4	0	0	3	0	0	2	0	1	4	0	0	3	0	0	2	#DIV/0!	0	1.5	#DIV/0!	0	0.75	#DIV/0!	#DIV/0!	0.00486618	1		#DIV/0!	#DIV/0!	#DIV/0!	0.829799	1	0.851237
Leucine-rich repeat and calponin homology domain-containing protein 4 OS=Homo sapiens GN=LRCH4 PE=1 SV=2	LRCH4_HUMAN	LRCH4	73 kDa	4	0	0	8	0	0	3	1	1	4	0	0	7	0	0	3	1	1	2	#DIV/0!	#DIV/0!	0.75	#DIV/0!	#DIV/0!	0.375	#DIV/0!	#DIV/0!	#DIV/0!			#DIV/0!	#DIV/0!	#DIV/0!	0.677869	0.834019	0.734418
Procollagen galactosyltransferase 1 OS=Homo sapiens GN=COLGALT1 PE=1 SV=1	GT251_HUMAN	COLGALT1	72 kDa	1	0	0	2	0	2	2	1	1	1	0	0	2	0	2	2	1	1	2	#DIV/0!	#DIV/0!	2	#DIV/0!	#DIV/0!	1	#DIV/0!	0.5	0.0705596	1.5		#DIV/0!	#DIV/0!	#DIV/0!	0.250815	0.101192	1
Signal recognition particle subunit SRP68 OS=Homo sapiens GN=SRP68 PE=1 SV=2	SRP68_HUMAN	SRP68	71 kDa	0	0	2	0	2	1	0	2	2	0	0	2	0	2	1	0	2	2	#DIV/0!	#DIV/0!	0.5	#DIV/0!	#DIV/0!	1	#DIV/0!	1	2	0.172749	7.9		#DIV/0!	#DIV/0!	#DIV/0!	0.724659	0.518519	0.724659
AP-2 complex subunit alpha-2 OS=Homo sapiens GN=AP2A2 PE=1 SV=2	AP2A2_HUMAN	AP2A2	104 kDa	4	0	9	4	2	2	6	1	3	4	0	8	4	2	2	6	1	3	1	#DIV/0!	0.222222	1.5	#DIV/0!	0.333333	1.5	0.5	1.5	0.0510949	2		#DIV/0!	#DIV/0!	1.16667	0.568728	0.754169	0.698066
Reticulocalbin-2 OS=Homo sapiens GN=RCN2 PE=1 SV=1	RCN2_HUMAN	RCN2	37 kDa	1	0	5	2	1	1	2	1	2	1	0	5	2	1	1	2	1	2	2	#DIV/0!	0.2	2	#DIV/0!	0.4	1	1	2	0.306569	4		#DIV/0!	#DIV/0!	1.33333	0.691761	0.841596	0.518519
Double-stranded RNA-binding protein Staufen homolog 1 OS=Homo sapiens GN=STAU1 PE=1 SV=2	STAU1_HUMAN	STAU1	63 kDa	0	0	1	1	1	0	0	0	2	0	0	1	1	1	0	0	0	2	#DIV/0!	#DIV/0!	0	#DIV/0!	#DIV/0!	2	0	0	#DIV/0!	0.141119	4.7		#DIV/0!	#DIV/0!	#DIV/0!	0.518519	0.677869	1
Protein RRP5 homolog OS=Homo sapiens GN=PDCD11 PE=1 SV=3	RRP5_HUMAN	PDCD11	209 kDa	0	0	3	0	1	0	0	0	2	0	0	3	0	1	0	0	0	2	#DIV/0!	#DIV/0!	0	#DIV/0!	#DIV/0!	0.666667	#DIV/0!	0	#DIV/0!	0.0924574	6.6		#DIV/0!	#DIV/0!	#DIV/0!	0.561438	0.795255	0.677869
Dynactin subunit 1 OS=Homo sapiens GN=DCTN1 PE=1 SV=3	DCTN1_HUMAN	DCTN1	142 kDa	1	0	1	5	2	1	3	1	0	1	0	1	5	2	1	3	1	0	5	#DIV/0!	1	3	#DIV/0!	0	0.6	0.5	0	0.206813	4.8		#DIV/0!	#DIV/0!	0.366667	0.184074	0.518519	0.421648
Protein LYRIC OS=Homo sapiens GN=MTDH PE=1 SV=2	LYRIC_HUMAN	MTDH	64 kDa	0	0	5	0	2	2	0	1	4	0	0	5	0	2	2	0	1	4	#DIV/0!	#DIV/0!	0.4	#DIV/0!	#DIV/0!	0.8	#DIV/0!	0.5	2	0.121655	5.4		#DIV/0!	#DIV/0!	#DIV/0!	0.86172	1	0.820294
E3 ubiquitin-protein ligase NEDD4 OS=Homo sapiens GN=NEDD4 PE=1 SV=4	NEDD4_HUMAN	NEDD4	149 kDa	1	0	0	5	2	0	1	2	0	1	0	0	5	2	0	1	2	0	5	#DIV/0!	#DIV/0!	1	#DIV/0!	#DIV/0!	0.2	1	#DIV/0!	0.00729927	1		#DIV/0!	#DIV/0!	#DIV/0!	0.250815	0.373901	0.441823
Programmed cell death protein 4 OS=Homo sapiens GN=PDCD4 PE=1 SV=2	PDCD4_HUMAN	PDCD4	52 kDa	3	0	0	5	0	0	1	0	0	3	0	0	5	0	0	1	0	0	1.66667	#DIV/0!	#DIV/0!	0.333333	#DIV/0!	#DIV/0!	0.2	#DIV/0!	#DIV/0!	0.0413625	2		#DIV/0!	#DIV/0!	#DIV/0!	0.748868	0.561438	0.476621
FACT complex subunit SPT16 OS=Homo sapiens GN=SUPT16H PE=1 SV=1	SP16H_HUMAN	SUPT16H	120 kDa	0	0	0	0	1	2	0	0	3	0	0	0	0	1	2	0	0	3	#DIV/0!	#DIV/0!	#DIV/0!	#DIV/0!	#DIV/0!	#DIV/0!	#DIV/0!	0	1.5	0.184915	12.8		#DIV/0!	#DIV/0!	#DIV/0!	0.158302	0.373901	1
DnaJ homolog subfamily A member 1 OS=Homo sapiens GN=DNAJA1 PE=1 SV=2	DNJA1_HUMAN	DNAJA1	45 kDa	1	0	0	2	1	1	5	3	1	1	0	0	2	1	1	5	3	1	2	#DIV/0!	#DIV/0!	5	#DIV/0!	#DIV/0!	2.5	3	1	0.279805	3.6		#DIV/0!	#DIV/0!	2.16667	0.101192	0.0907332	0.237796
26S protease regulatory subunit 4 OS=Homo sapiens GN=PSMC1 PE=1 SV=1	PRS4_HUMAN	PSMC1	49 kDa	1	0	2	2	4	0	1	2	0	1	0	2	2	4	0	1	2	0	2	#DIV/0!	0	1	#DIV/0!	0	0.5	0.5	#DIV/0!	0.231144	5.2		#DIV/0!	#DIV/0!	#DIV/0!	0.481817	1	0.481817
Synaptosomal-associated protein 23 OS=Homo sapiens GN=SNAP23 PE=1 SV=1	SNP23_HUMAN	SNAP23	23 kDa	0	0	7	0	0	4	0	0	5	0	0	5	0	0	3	0	0	4	#DIV/0!	#DIV/0!	0.571429	#DIV/0!	#DIV/0!	0.714286	#DIV/0!	#DIV/0!	1.25	0.0997567	3.5		#DIV/0!	#DIV/0!	#DIV/0!	0.72869	0.827565	0.883461
Tryptophan--tRNA ligase, cytoplasmic OS=Homo sapiens GN=WARS PE=1 SV=2	SYWC_HUMAN	WARS	53 kDa	2	0	2	2	2	0	2	2	1	2	0	2	2	2	0	2	2	1	1	#DIV/0!	0	1	#DIV/0!	0.5	1	1	#DIV/0!	0.260341	5.8		#DIV/0!	#DIV/0!	#DIV/0!	1	0.677869	0.677869
Tensin-1 OS=Homo sapiens GN=TNS1 PE=1 SV=2	TENS1_HUMAN	TNS1	186 kDa	2	0	0	4	0	0	1	0	0	2	0	0	4	0	0	1	0	0	2	#DIV/0!	#DIV/0!	0.5	#DIV/0!	#DIV/0!	0.25	#DIV/0!	#DIV/0!	0.00729927	3.3		#DIV/0!	#DIV/0!	#DIV/0!	0.677869	0.677869	0.507158
Calpastatin OS=Homo sapiens GN=CAST PE=1 SV=4	ICAL_HUMAN	CAST	77 kDa	0	0	2	0	1	0	0	0	0	0	0	2	0	1	0	0	0	0	#DIV/0!	#DIV/0!	0	#DIV/0!	#DIV/0!	0	#DIV/0!	0	#DIV/0!	0.0583942	2.4		#DIV/0!	#DIV/0!	#DIV/0!	0.677869	0.373901	0.373901
Eukaryotic translation initiation factor 2 subunit 3 OS=Homo sapiens GN=EIF2S3 PE=1 SV=3	IF2G_HUMAN	EIF2S3	51 kDa	1	0	0	2	4	0	1	1	1	1	0	0	2	4	0	1	1	1	2	#DIV/0!	#DIV/0!	1	#DIV/0!	#DIV/0!	0.5	0.25	#DIV/0!	0.221411	3.6		#DIV/0!	#DIV/0!	#DIV/0!	0.237796	0.116117	0.435331
26S proteasome non-ATPase regulatory subunit 3 OS=Homo sapiens GN=PSMD3 PE=1 SV=2	PSMD3_HUMAN	PSMD3	61 kDa	0	0	1	1	2	0	4	3	1	0	0	1	1	2	0	4	3	1	#DIV/0!	#DIV/0!	0	#DIV/0!	#DIV/0!	1	4	1.5	#DIV/0!	0.270073	6.2		#DIV/0!	#DIV/0!	#DIV/0!	0.373901	0.0685871	0.189004
V-type proton ATPase catalytic subunit A OS=Homo sapiens GN=ATP6V1A PE=1 SV=2	VATA_HUMAN	ATP6V1A	68 kDa	3	0	1	2	1	0	2	1	0	3	0	1	2	1	0	2	1	0	0.666667	#DIV/0!	0	0.666667	#DIV/0!	0	1	1	#DIV/0!	0.150852	2.5		#DIV/0!	#DIV/0!	#DIV/0!	0.767644	0.767644	1
Actin-related protein 2/3 complex subunit 1A OS=Homo sapiens GN=ARPC1A PE=1 SV=2	ARC1A_HUMAN	ARPC1A	42 kDa	0	0	3	0	0	1	0	0	3	0	0	3	0	0	1	0	0	3	#DIV/0!	#DIV/0!	0.333333	#DIV/0!	#DIV/0!	1	#DIV/0!	#DIV/0!	3	0.0510949	2		#DIV/0!	#DIV/0!	#DIV/0!	0.561438	1	0.561438
Unconventional myosin-Ib OS=Homo sapiens GN=MYO1B PE=1 SV=3	MYO1B_HUMAN	MYO1B	132 kDa	0	0	5	0	0	3	0	0	4	0	0	4	0	0	3	0	0	3	#DIV/0!	#DIV/0!	0.6	#DIV/0!	#DIV/0!	0.8	#DIV/0!	#DIV/0!	1.33333	0.167883	10.4		#DIV/0!	#DIV/0!	#DIV/0!	0.748868	0.883461	0.851237
Sperm-specific antigen 2 OS=Homo sapiens GN=SSFA2 PE=1 SV=3	SSFA2_HUMAN	SSFA2	138 kDa	0	0	4	0	0	2	0	0	3	0	0	4	0	0	2	0	0	3	#DIV/0!	#DIV/0!	0.5	#DIV/0!	#DIV/0!	0.75	#DIV/0!	#DIV/0!	1.5	0.0559611	3.5		#DIV/0!	#DIV/0!	#DIV/0!	0.677869	0.851237	0.795255
Calnexin OS=Homo sapiens GN=CANX PE=1 SV=2	CALX_HUMAN	CANX	68 kDa	2	0	1	1	1	0	3	1	1	2	0	1	1	1	0	3	1	1	0.5	#DIV/0!	0	1.5	#DIV/0!	1	3	1	#DIV/0!	0.306569	5.1		#DIV/0!	#DIV/0!	#DIV/0!	0.64333	0.491767	0.250815
Junctional protein associated with coronary artery disease OS=Homo sapiens GN=KIAA1462 PE=1 SV=3	JCAD_HUMAN	KIAA1462	148 kDa	1	0	0	3	0	0	1	0	0	1	0	0	3	0	0	1	0	0	3	#DIV/0!	#DIV/0!	1	#DIV/0!	#DIV/0!	0.333333	#DIV/0!	#DIV/0!	0.026764	6.1		#DIV/0!	#DIV/0!	#DIV/0!	0.561438	1	0.561438
Ras GTPase-activating protein-binding protein 2 OS=Homo sapiens GN=G3BP2 PE=1 SV=2	G3BP2_HUMAN	G3BP2	54 kDa	0	0	1	1	2	0	0	1	1	0	0	1	1	2	0	0	1	1	#DIV/0!	#DIV/0!	0	#DIV/0!	#DIV/0!	1	0	0.5	#DIV/0!	0.143552	2.9		#DIV/0!	#DIV/0!	#DIV/0!	0.373901	0.518519	0.64333
Unconventional myosin-XVIIIa OS=Homo sapiens GN=MYO18A PE=1 SV=3	MY18A_HUMAN	MYO18A	233 kDa	1	0	0	2	0	0	0	0	0	1	0	0	2	0	0	0	0	0	2	#DIV/0!	#DIV/0!	0	#DIV/0!	#DIV/0!	0	#DIV/0!	#DIV/0!	0.026764	4.8		#DIV/0!	#DIV/0!	#DIV/0!	0.677869	0.373901	0.373901
Monocarboxylate transporter 4 OS=Homo sapiens GN=SLC16A3 PE=1 SV=1	MOT4_HUMAN	SLC16A3	49 kDa	0	0	1	1	1	2	1	1	1	0	0	1	1	1	2	1	1	1	#DIV/0!	#DIV/0!	2	#DIV/0!	#DIV/0!	1	1	1	0.5	0.026764	2.4		#DIV/0!	#DIV/0!	0.833333	0.101192	0.116117	0.373901
Brain acid soluble protein 1 OS=Homo sapiens GN=BASP1 PE=1 SV=2	BASP1_HUMAN	BASP1	23 kDa	0	0	4	0	0	4	0	0	5	0	0	4	0	0	4	0	0	5	#DIV/0!	#DIV/0!	1	#DIV/0!	#DIV/0!	1.25	#DIV/0!	#DIV/0!	1.25	0.150852	6.9		#DIV/0!	#DIV/0!	#DIV/0!	1	0.883461	0.883461
Junction plakoglobin OS=Homo sapiens GN=JUP PE=1 SV=3	PLAK_HUMAN	JUP	82 kDa	2	0	1	4	0	0	2	2	0	2	0	1	4	0	0	2	2	0	2	#DIV/0!	0	1	#DIV/0!	0	0.5	#DIV/0!	#DIV/0!	0.265207	7.7		#DIV/0!	#DIV/0!	#DIV/0!	0.829799	0.724659	1
26S proteasome non-ATPase regulatory subunit 11 OS=Homo sapiens GN=PSMD11 PE=1 SV=3	PSD11_HUMAN	PSMD11	47 kDa	0	0	0	4	2	0	3	2	0	0	0	0	4	2	0	3	2	0	#DIV/0!	#DIV/0!	#DIV/0!	#DIV/0!	#DIV/0!	#DIV/0!	0.75	1	#DIV/0!	0.23601	5.2		#DIV/0!	#DIV/0!	#DIV/0!	0.158302	0.131778	0.829799
60S ribosomal protein L32 OS=Homo sapiens GN=RPL32 PE=1 SV=2	RL32_HUMAN	RPL32	16 kDa	0	0	1	2	3	1	2	2	1	0	0	1	2	3	1	2	2	1	#DIV/0!	#DIV/0!	1	#DIV/0!	#DIV/0!	1	1	0.666667	1	0.175182	5.1		#DIV/0!	#DIV/0!	0.888889	0.0667665	0.0474207	0.64333
Cold-inducible RNA-binding protein OS=Homo sapiens GN=CIRBP PE=1 SV=1	CIRBP_HUMAN	CIRBP	19 kDa	0	0	3	0	1	0	0	0	3	0	0	2	0	1	0	0	0	3	#DIV/0!	#DIV/0!	0	#DIV/0!	#DIV/0!	1	#DIV/0!	0	#DIV/0!	0.260341	8.2		#DIV/0!	#DIV/0!	#DIV/0!	0.561438	1	0.561438
Insulin-like growth factor 2 mRNA-binding protein 3 OS=Homo sapiens GN=IGF2BP3 PE=1 SV=2	IF2B3_HUMAN	IGF2BP3	64 kDa	0	0	2	2	3	2	0	1	3	0	0	2	2	3	2	0	1	3	#DIV/0!	#DIV/0!	1	#DIV/0!	#DIV/0!	1.5	0	0.333333	1.5	0.211679	4.6		#DIV/0!	#DIV/0!	0.611111	0.0890093	0.579015	0.348641
Transmembrane emp24 domain-containing protein 10 OS=Homo sapiens GN=TMED10 PE=1 SV=2	TMEDA_HUMAN	TMED10	25 kDa	0	0	4	0	1	1	0	1	3	0	0	3	0	1	1	0	1	3	#DIV/0!	#DIV/0!	0.25	#DIV/0!	#DIV/0!	0.75	#DIV/0!	1	3	0.0462287	1.6		#DIV/0!	#DIV/0!	#DIV/0!	0.652994	1	0.518519
116 kDa U5 small nuclear ribonucleoprotein component OS=Homo sapiens GN=EFTUD2 PE=1 SV=1	U5S1_HUMAN	EFTUD2	109 kDa	0	0	0	0	3	0	0	3	0	0	0	0	0	3	0	0	3	0	#DIV/0!	#DIV/0!	#DIV/0!	#DIV/0!	#DIV/0!	#DIV/0!	#DIV/0!	1	#DIV/0!	0.394161	10.8		#DIV/0!	#DIV/0!	#DIV/0!	0.373901	0.373901	1
Vinculin OS=Homo sapiens GN=VCL PE=1 SV=4	VINC_HUMAN	VCL	124 kDa	1	0	2	0	0	0	0	0	0	1	0	2	0	0	0	0	0	0	0	#DIV/0!	0	0	#DIV/0!	0	#DIV/0!	#DIV/0!	#DIV/0!	0.138686	3.7		#DIV/0!	#DIV/0!	#DIV/0!	0.158302	0.158302	#DIV/0!
Atlastin-3 OS=Homo sapiens GN=ATL3 PE=1 SV=1	ATLA3_HUMAN	ATL3	61 kDa	1	0	1	2	2	0	2	4	0	1	0	1	2	2	0	2	4	0	2	#DIV/0!	0	2	#DIV/0!	0	1	2	#DIV/0!	0.00243309	5		#DIV/0!	#DIV/0!	#DIV/0!	0.421648	0.32946	0.64333
CD44 antigen OS=Homo sapiens GN=CD44 PE=1 SV=3	CD44_HUMAN	CD44	82 kDa	0	0	2	0	2	1	1	3	1	0	0	2	0	2	1	1	3	1	#DIV/0!	#DIV/0!	0.5	#DIV/0!	#DIV/0!	0.5	#DIV/0!	1.5	1	0.0194647	2.1		#DIV/0!	#DIV/0!	#DIV/0!	0.724659	0.348641	0.491767
Elongin-C OS=Homo sapiens GN=ELOC PE=1 SV=1	ELOC_HUMAN	ELOC	12 kDa	2	0	0	2	0	0	3	1	0	2	0	0	2	0	0	3	1	0	1	#DIV/0!	#DIV/0!	1.5	#DIV/0!	#DIV/0!	1.5	#DIV/0!	#DIV/0!	0.111922	1.5		#DIV/0!	#DIV/0!	#DIV/0!	1	0.579015	0.579015
Cell surface glycoprotein MUC18 OS=Homo sapiens GN=MCAM PE=1 SV=2	MUC18_HUMAN	MCAM	72 kDa	0	0	3	1	2	0	2	2	1	0	0	3	1	2	0	2	2	1	#DIV/0!	#DIV/0!	0	#DIV/0!	#DIV/0!	0.333333	2	1	#DIV/0!	0.00486618	1		#DIV/0!	#DIV/0!	#DIV/0!	1	0.561438	0.373901
Probable E3 ubiquitin-protein ligase TRIM8 OS=Homo sapiens GN=TRIM8 PE=1 SV=2	TRIM8_HUMAN	TRIM8	61 kDa	5	0	0	3	0	0	2	1	0	5	0	0	3	0	0	2	1	0	0.6	#DIV/0!	#DIV/0!	0.4	#DIV/0!	#DIV/0!	0.666667	#DIV/0!	#DIV/0!	0.00243309	1		#DIV/0!	#DIV/0!	#DIV/0!	0.748868	0.724659	1
Cullin-2 OS=Homo sapiens GN=CUL2 PE=1 SV=2	CUL2_HUMAN	CUL2	87 kDa	0	0	0	0	0	0	2	1	0	0	0	0	0	0	0	2	1	0	#DIV/0!	#DIV/0!	#DIV/0!	#DIV/0!	#DIV/0!	#DIV/0!	#DIV/0!	#DIV/0!	#DIV/0!	0.0413625	2.2		#DIV/0!	#DIV/0!	#DIV/0!	#DIV/0!	0.158302	0.158302
Phosphatidylinositol 4-phosphate 3-kinase C2 domain-containing subunit alpha OS=Homo sapiens GN=PIK3C2A PE=1 SV=2	P3C2A_HUMAN	PIK3C2A	191 kDa	0	0	2	0	0	2	0	0	1	0	0	2	0	0	2	0	0	1	#DIV/0!	#DIV/0!	1	#DIV/0!	#DIV/0!	0.5	#DIV/0!	#DIV/0!	0.5	0.0486618	2		#DIV/0!	#DIV/0!	#DIV/0!	1	0.677869	0.677869
Cathepsin B OS=Homo sapiens GN=CTSB PE=1 SV=3	CATB_HUMAN	CTSB	38 kDa	0	0	1	1	1	0	1	2	0	0	0	1	1	1	0	1	2	0	#DIV/0!	#DIV/0!	0	#DIV/0!	#DIV/0!	0	1	2	#DIV/0!	0.0291971	2.2		#DIV/0!	#DIV/0!	#DIV/0!	0.518519	0.373901	0.64333
WD repeat-containing protein 59 OS=Homo sapiens GN=WDR59 PE=1 SV=2	WDR59_HUMAN	WDR59	110 kDa	0	0	0	2	0	0	1	0	0	0	0	0	2	0	0	1	0	0	#DIV/0!	#DIV/0!	#DIV/0!	#DIV/0!	#DIV/0!	#DIV/0!	0.5	#DIV/0!	#DIV/0!	0.0121655	2.2		#DIV/0!	#DIV/0!	#DIV/0!	0.373901	0.373901	0.677869
Zinc finger CCCH-type antiviral protein 1 OS=Homo sapiens GN=ZC3HAV1 PE=1 SV=3	ZCCHV_HUMAN	ZC3HAV1	101 kDa	1	0	1	2	1	0	0	0	0	1	0	1	2	1	0	0	0	0	2	#DIV/0!	0	0	#DIV/0!	0	0	0	#DIV/0!	0.141119	6.3		#DIV/0!	#DIV/0!	#DIV/0!	0.64333	0.116117	0.158302
Cadherin-5 OS=Homo sapiens GN=CDH5 PE=1 SV=5	CADH5_HUMAN	CDH5	88 kDa	2	0	0	3	1	0	3	1	0	2	0	0	3	1	0	3	1	0	1.5	#DIV/0!	#DIV/0!	1.5	#DIV/0!	#DIV/0!	1	1	#DIV/0!	#DIV/0!			#DIV/0!	#DIV/0!	#DIV/0!	0.579015	0.579015	1
Transcription factor ETV6 OS=Homo sapiens GN=ETV6 PE=1 SV=1	ETV6_HUMAN	ETV6	53 kDa	1	0	0	3	0	0	2	0	0	1	0	0	3	0	0	2	0	0	3	#DIV/0!	#DIV/0!	2	#DIV/0!	#DIV/0!	0.666667	#DIV/0!	#DIV/0!	0.00243309	1		#DIV/0!	#DIV/0!	#DIV/0!	0.561438	0.677869	0.795255
Leucine-rich repeat and calponin homology domain-containing protein 1 OS=Homo sapiens GN=LRCH1 PE=1 SV=3	LRCH1_HUMAN	LRCH1	81 kDa	2	0	0	4	0	0	2	0	0	2	0	0	4	0	0	2	0	0	2	#DIV/0!	#DIV/0!	1	#DIV/0!	#DIV/0!	0.5	#DIV/0!	#DIV/0!	0.00243309	1		#DIV/0!	#DIV/0!	#DIV/0!	0.677869	1	0.677869
THO complex subunit 4 OS=Homo sapiens GN=ALYREF PE=1 SV=3	THOC4_HUMAN	ALYREF	27 kDa	0	0	4	0	0	0	0	0	2	0	0	4	0	0	0	0	0	2	#DIV/0!	#DIV/0!	0	#DIV/0!	#DIV/0!	0.5	#DIV/0!	#DIV/0!	#DIV/0!	0.430657	8		#DIV/0!	#DIV/0!	#DIV/0!	0.373901	0.677869	0.373901
WD repeat-containing protein 11 OS=Homo sapiens GN=WDR11 PE=1 SV=1	WDR11_HUMAN	WDR11	137 kDa	1	0	0	4	2	0	1	1	0	1	0	0	4	2	0	1	1	0	4	#DIV/0!	#DIV/0!	1	#DIV/0!	#DIV/0!	0.25	0.5	#DIV/0!	0.0389294	3.1		#DIV/0!	#DIV/0!	#DIV/0!	0.237796	0.518519	0.32946
Pre-mRNA-processing factor 19 OS=Homo sapiens GN=PRPF19 PE=1 SV=1	PRP19_HUMAN	PRPF19	55 kDa	0	0	1	2	3	1	0	1	1	0	0	1	2	3	1	0	1	1	#DIV/0!	#DIV/0!	1	#DIV/0!	#DIV/0!	1	0	0.333333	1	0.294404	7		#DIV/0!	#DIV/0!	0.444444	0.0667665	0.518519	0.116117
Twinfilin-1 OS=Homo sapiens GN=TWF1 PE=1 SV=3	TWF1_HUMAN	TWF1	40 kDa	1	0	2	0	0	2	1	0	2	1	0	2	0	0	2	1	0	2	0	#DIV/0!	1	1	#DIV/0!	1	#DIV/0!	#DIV/0!	1	0.0681265	1.4		#DIV/0!	#DIV/0!	#DIV/0!	0.724659	1	0.724659
Multimerin-2 OS=Homo sapiens GN=MMRN2 PE=1 SV=2	MMRN2_HUMAN	MMRN2	104 kDa	0	0	2	0	2	1	0	0	0	0	0	2	0	2	1	0	0	0	#DIV/0!	#DIV/0!	0.5	#DIV/0!	#DIV/0!	0	#DIV/0!	0	0	#DIV/0!			#DIV/0!	#DIV/0!	#DIV/0!	0.724659	0.373901	0.158302
Interferon-induced, double-stranded RNA-activated protein kinase OS=Homo sapiens GN=EIF2AK2 PE=1 SV=2	E2AK2_HUMAN	EIF2AK2	62 kDa	0	0	1	1	1	2	1	0	1	0	0	1	1	1	2	1	0	1	#DIV/0!	#DIV/0!	2	#DIV/0!	#DIV/0!	1	1	0	0.5	0.0340633	1.8		#DIV/0!	#DIV/0!	0.5	0.101192	0.518519	0.2302
Cadherin-13 OS=Homo sapiens GN=CDH13 PE=1 SV=1	CAD13_HUMAN	CDH13	78 kDa	0	0	4	0	0	2	0	0	3	0	0	4	0	0	2	0	0	3	#DIV/0!	#DIV/0!	0.5	#DIV/0!	#DIV/0!	0.75	#DIV/0!	#DIV/0!	1.5	0.00243309	4		#DIV/0!	#DIV/0!	#DIV/0!	0.677869	0.851237	0.795255
Aminoacyl tRNA synthase complex-interacting multifunctional protein 2 OS=Homo sapiens GN=AIMP2 PE=1 SV=2	AIMP2_HUMAN	AIMP2	35 kDa	2	0	1	3	1	0	1	1	0	2	0	1	3	1	0	1	1	0	1.5	#DIV/0!	0	0.5	#DIV/0!	0	0.333333	1	#DIV/0!	0.145985	1.9		#DIV/0!	#DIV/0!	#DIV/0!	0.767644	0.64333	0.518519
CD99 antigen OS=Homo sapiens GN=CD99 PE=1 SV=1	CD99_HUMAN	CD99	19 kDa	2	0	1	2	0	0	2	0	0	2	0	1	2	0	0	2	0	0	1	#DIV/0!	0	1	#DIV/0!	0	1	#DIV/0!	#DIV/0!	0.00973236	2.3		#DIV/0!	#DIV/0!	#DIV/0!	0.724659	0.724659	1
Insulin-like growth factor 2 mRNA-binding protein 2 OS=Homo sapiens GN=IGF2BP2 PE=1 SV=2	IF2B2_HUMAN	IGF2BP2	66 kDa	0	0	1	0	2	0	0	0	3	0	0	1	0	2	0	0	0	2	#DIV/0!	#DIV/0!	0	#DIV/0!	#DIV/0!	3	#DIV/0!	0	#DIV/0!	0.194647	3.7		#DIV/0!	#DIV/0!	#DIV/0!	0.677869	0.561438	0.795255
Vacuolar protein sorting-associated protein 13C OS=Homo sapiens GN=VPS13C PE=1 SV=1	VP13C_HUMAN	VPS13C	422 kDa	0	0	0	2	0	0	0	0	0	0	0	0	2	0	0	0	0	0	#DIV/0!	#DIV/0!	#DIV/0!	#DIV/0!	#DIV/0!	#DIV/0!	0	#DIV/0!	#DIV/0!	0.00243309	1		#DIV/0!	#DIV/0!	#DIV/0!	0.373901	#DIV/0!	0.373901
Heterogeneous nuclear ribonucleoprotein R OS=Homo sapiens GN=HNRNPR PE=1 SV=1	HNRPR_HUMAN	HNRNPR	71 kDa	1	0	4	0	2	2	2	2	3	1	0	4	0	2	2	2	2	3	0	#DIV/0!	0.5	2	#DIV/0!	0.75	#DIV/0!	1	1.5	0.457421	7.7		#DIV/0!	#DIV/0!	#DIV/0!	0.820294	0.621308	0.250815
Intercellular adhesion molecule 1 OS=Homo sapiens GN=ICAM1 PE=1 SV=2	ICAM1_HUMAN	ICAM1	58 kDa	0	0	0	0	0	0	3	1	2	0	0	0	0	0	0	3	1	2	#DIV/0!	#DIV/0!	#DIV/0!	#DIV/0!	#DIV/0!	#DIV/0!	#DIV/0!	#DIV/0!	#DIV/0!	#DIV/0!			#DIV/0!	#DIV/0!	#DIV/0!	#DIV/0!	0.0257214	0.0257214
Erlin-1 OS=Homo sapiens GN=ERLIN1 PE=1 SV=1	ERLN1_HUMAN	ERLIN1	39 kDa	0	0	3	0	1	4	0	1	4	0	0	3	0	1	4	0	1	4	#DIV/0!	#DIV/0!	1.33333	#DIV/0!	#DIV/0!	1.33333	#DIV/0!	1	1	0.0705596	1.8		#DIV/0!	#DIV/0!	#DIV/0!	0.691761	0.691761	1
Filaggrin-2 OS=Homo sapiens GN=FLG2 PE=1 SV=1	FILA2_HUMAN	FLG2	248 kDa	1	0	0	2	0	0	1	0	0	1	0	0	2	0	0	1	0	0	2	#DIV/0!	#DIV/0!	1	#DIV/0!	#DIV/0!	0.5	#DIV/0!	#DIV/0!	0.211679	5.4		#DIV/0!	#DIV/0!	#DIV/0!	0.677869	1	0.677869
26S proteasome non-ATPase regulatory subunit 6 OS=Homo sapiens GN=PSMD6 PE=1 SV=1	PSMD6_HUMAN	PSMD6	46 kDa	0	0	0	1	3	0	0	2	0	0	0	0	1	3	0	0	2	0	#DIV/0!	#DIV/0!	#DIV/0!	#DIV/0!	#DIV/0!	#DIV/0!	0	0.666667	#DIV/0!	0.199513	3.6		#DIV/0!	#DIV/0!	#DIV/0!	0.205106	0.373901	0.579015
TOM1-like protein 2 OS=Homo sapiens GN=TOM1L2 PE=1 SV=1	TM1L2_HUMAN	TOM1L2	56 kDa	0	0	3	0	0	2	0	0	3	0	0	3	0	0	2	0	0	3	#DIV/0!	#DIV/0!	0.666667	#DIV/0!	#DIV/0!	1	#DIV/0!	#DIV/0!	1.5	0.00729927	1		#DIV/0!	#DIV/0!	#DIV/0!	0.795255	1	0.795255
Casein kinase I isoform alpha OS=Homo sapiens GN=CSNK1A1 PE=1 SV=2	KC1A_HUMAN	CSNK1A1	39 kDa	1	0	0	3	0	0	0	0	0	1	0	0	3	0	0	0	0	0	3	#DIV/0!	#DIV/0!	0	#DIV/0!	#DIV/0!	0	#DIV/0!	#DIV/0!	0.0486618	1.6		#DIV/0!	#DIV/0!	#DIV/0!	0.561438	0.373901	0.373901
2-oxoglutarate dehydrogenase, mitochondrial OS=Homo sapiens GN=OGDH PE=1 SV=3	ODO1_HUMAN	OGDH	116 kDa	0	0	1	1	0	1	0	0	2	0	0	1	1	0	1	0	0	2	#DIV/0!	#DIV/0!	1	#DIV/0!	#DIV/0!	2	0	#DIV/0!	2	0.0778589	9.6		#DIV/0!	#DIV/0!	#DIV/0!	0.518519	0.677869	1
Regulator of nonsense transcripts 1 OS=Homo sapiens GN=UPF1 PE=1 SV=2	RENT1_HUMAN	UPF1	124 kDa	0	0	0	2	1	1	1	2	0	0	0	0	2	1	1	1	2	0	#DIV/0!	#DIV/0!	#DIV/0!	#DIV/0!	#DIV/0!	#DIV/0!	0.5	2	0	0.0851582	6.1		#DIV/0!	#DIV/0!	0.833333	0.0161301	0.158302	0.64333
tRNA (cytosine(34)-C(5))-methyltransferase OS=Homo sapiens GN=NSUN2 PE=1 SV=2	NSUN2_HUMAN	NSUN2	86 kDa	0	0	1	0	2	0	0	1	0	0	0	1	0	2	0	0	1	0	#DIV/0!	#DIV/0!	0	#DIV/0!	#DIV/0!	0	#DIV/0!	0.5	#DIV/0!	0.189781	3.6		#DIV/0!	#DIV/0!	#DIV/0!	0.677869	1	0.677869
Eukaryotic translation elongation factor 1 epsilon-1 OS=Homo sapiens GN=EEF1E1 PE=1 SV=1	MCA3_HUMAN	EEF1E1	20 kDa	1	0	1	2	0	0	2	1	0	1	0	1	2	0	0	2	1	0	2	#DIV/0!	0	2	#DIV/0!	0	1	#DIV/0!	#DIV/0!	0.201946	2		#DIV/0!	#DIV/0!	#DIV/0!	1	0.64333	0.724659
Proteasome subunit alpha type-5 OS=Homo sapiens GN=PSMA5 PE=1 SV=3	PSA5_HUMAN	PSMA5	26 kDa	0	0	1	0	0	1	1	2	1	0	0	1	0	0	1	1	2	1	#DIV/0!	#DIV/0!	1	#DIV/0!	#DIV/0!	1	#DIV/0!	#DIV/0!	1	0.214112	2.8		#DIV/0!	#DIV/0!	#DIV/0!	1	0.101192	0.101192
5'-nucleotidase domain-containing protein 2 OS=Homo sapiens GN=NT5DC2 PE=1 SV=1	NT5D2_HUMAN	NT5DC2	61 kDa	0	0	0	3	0	0	0	2	0	0	0	0	3	0	0	0	2	0	#DIV/0!	#DIV/0!	#DIV/0!	#DIV/0!	#DIV/0!	#DIV/0!	0	#DIV/0!	#DIV/0!	0.0681265	1.9		#DIV/0!	#DIV/0!	#DIV/0!	0.373901	0.373901	0.795255
Serine--tRNA ligase, cytoplasmic OS=Homo sapiens GN=SARS PE=1 SV=3	SYSC_HUMAN	SARS	59 kDa	0	0	0	2	2	0	0	1	0	0	0	0	2	2	0	0	1	0	#DIV/0!	#DIV/0!	#DIV/0!	#DIV/0!	#DIV/0!	#DIV/0!	0	0.5	#DIV/0!	0.0364964	1.8		#DIV/0!	#DIV/0!	#DIV/0!	0.116117	0.373901	0.250815
Beta-2-syntrophin OS=Homo sapiens GN=SNTB2 PE=1 SV=1	SNTB2_HUMAN	SNTB2	58 kDa	0	0	0	2	1	0	2	0	0	0	0	0	2	1	0	2	0	0	#DIV/0!	#DIV/0!	#DIV/0!	#DIV/0!	#DIV/0!	#DIV/0!	1	0	#DIV/0!	0.0340633	2.1		#DIV/0!	#DIV/0!	#DIV/0!	0.158302	0.373901	0.724659
Palmdelphin OS=Homo sapiens GN=PALMD PE=1 SV=1	PALMD_HUMAN	PALMD	63 kDa	0	0	1	2	1	0	0	0	0	0	0	1	2	1	0	0	0	0	#DIV/0!	#DIV/0!	0	#DIV/0!	#DIV/0!	0	0	0	#DIV/0!	#DIV/0!			#DIV/0!	#DIV/0!	#DIV/0!	0.373901	0.373901	0.158302
SHC-transforming protein 1 OS=Homo sapiens GN=SHC1 PE=1 SV=4	SHC1_HUMAN	SHC1	63 kDa	2	0	0	0	1	0	0	0	0	2	0	0	0	1	0	0	0	0	0	#DIV/0!	#DIV/0!	0	#DIV/0!	#DIV/0!	#DIV/0!	0	#DIV/0!	0.0218978	1.6		#DIV/0!	#DIV/0!	#DIV/0!	0.677869	0.373901	0.373901
26S proteasome non-ATPase regulatory subunit 12 OS=Homo sapiens GN=PSMD12 PE=1 SV=3	PSD12_HUMAN	PSMD12	53 kDa	0	0	1	1	1	0	2	0	1	0	0	1	1	1	0	2	0	1	#DIV/0!	#DIV/0!	0	#DIV/0!	#DIV/0!	1	2	0	#DIV/0!	0.23601	3.4		#DIV/0!	#DIV/0!	#DIV/0!	0.518519	0.373901	0.64333
Gasdermin-D OS=Homo sapiens GN=GSDMD PE=1 SV=1	GSDMD_HUMAN	GSDMD	53 kDa	2	0	0	1	1	0	1	1	0	2	0	0	1	1	0	1	1	0	0.5	#DIV/0!	#DIV/0!	0.5	#DIV/0!	#DIV/0!	1	1	#DIV/0!	#DIV/0!			#DIV/0!	#DIV/0!	#DIV/0!	1	1	1
SUN domain-containing protein 2 OS=Homo sapiens GN=SUN2 PE=1 SV=3	SUN2_HUMAN	SUN2	80 kDa	0	0	2	0	1	0	0	1	1	0	0	2	0	1	0	0	1	1	#DIV/0!	#DIV/0!	0	#DIV/0!	#DIV/0!	0.5	#DIV/0!	1	#DIV/0!	0.0754258	30.3		#DIV/0!	#DIV/0!	#DIV/0!	0.677869	1	0.518519
Signal recognition particle receptor subunit beta OS=Homo sapiens GN=SRPRB PE=1 SV=3	SRPRB_HUMAN	SRPRB	30 kDa	0	0	0	1	2	1	0	2	2	0	0	0	1	2	1	0	2	2	#DIV/0!	#DIV/0!	#DIV/0!	#DIV/0!	#DIV/0!	#DIV/0!	0	1	2	0.0851582	1.7		#DIV/0!	#DIV/0!	1	0.0161301	0.116117	1
Phospholipid hydroperoxide glutathione peroxidase, mitochondrial OS=Homo sapiens GN=GPX4 PE=1 SV=3	GPX4_HUMAN	GPX4	22 kDa	1	0	0	1	0	1	2	1	0	1	0	0	1	0	1	2	1	0	1	#DIV/0!	#DIV/0!	2	#DIV/0!	#DIV/0!	2	#DIV/0!	0	0.0194647	1		#DIV/0!	#DIV/0!	#DIV/0!	0.518519	0.373901	0.64333
Importin-5 OS=Homo sapiens GN=IPO5 PE=1 SV=4	IPO5_HUMAN	IPO5	124 kDa	1	0	1	2	0	0	0	1	0	1	0	1	2	0	0	0	1	0	2	#DIV/0!	0	0	#DIV/0!	0	0	#DIV/0!	#DIV/0!	0.194647	4.5		#DIV/0!	#DIV/0!	#DIV/0!	1	0.518519	0.677869
Pleckstrin homology-like domain family B member 1 OS=Homo sapiens GN=PHLDB1 PE=1 SV=1	PHLB1_HUMAN	PHLDB1	151 kDa	1	0	0	2	0	0	0	0	0	1	0	0	2	0	0	0	0	0	2	#DIV/0!	#DIV/0!	0	#DIV/0!	#DIV/0!	0	#DIV/0!	#DIV/0!	#DIV/0!			#DIV/0!	#DIV/0!	#DIV/0!	0.677869	0.373901	0.373901
Protein transport protein Sec24D OS=Homo sapiens GN=SEC24D PE=1 SV=2	SC24D_HUMAN	SEC24D	113 kDa	0	0	0	2	0	0	0	1	0	0	0	0	2	0	0	0	1	0	#DIV/0!	#DIV/0!	#DIV/0!	#DIV/0!	#DIV/0!	#DIV/0!	0	#DIV/0!	#DIV/0!	0.00486618	1		#DIV/0!	#DIV/0!	#DIV/0!	0.373901	0.373901	0.677869
Cluster of Ras-related protein Rap-1A OS=Homo sapiens GN=RAP1A PE=1 SV=1 (RAP1A_HUMAN)	RAP1A_HUMAN [2]	RAP1A	21 kDa	0	0	3	0	1	1	0	0	2	0	0	3	0	1	1	0	0	2	#DIV/0!	#DIV/0!	0.333333	#DIV/0!	#DIV/0!	0.666667	#DIV/0!	0	2	0.114355	2.5		#DIV/0!	#DIV/0!	#DIV/0!	0.767644	0.795255	1
DNA replication licensing factor MCM7 OS=Homo sapiens GN=MCM7 PE=1 SV=4	MCM7_HUMAN	MCM7	81 kDa	0	0	0	0	1	0	0	3	0	0	0	0	0	1	0	0	3	0	#DIV/0!	#DIV/0!	#DIV/0!	#DIV/0!	#DIV/0!	#DIV/0!	#DIV/0!	3	#DIV/0!	0.29927	7.2		#DIV/0!	#DIV/0!	#DIV/0!	0.373901	0.373901	0.561438
Tripeptidyl-peptidase 1 OS=Homo sapiens GN=TPP1 PE=1 SV=2	TPP1_HUMAN	TPP1	61 kDa	0	0	0	4	1	0	0	1	0	0	0	0	3	1	0	0	1	0	#DIV/0!	#DIV/0!	#DIV/0!	#DIV/0!	#DIV/0!	#DIV/0!	0	1	#DIV/0!	0.00973236	1.5		#DIV/0!	#DIV/0!	#DIV/0!	0.237796	0.373901	0.345271
Actin-related protein 2/3 complex subunit 5 OS=Homo sapiens GN=ARPC5 PE=1 SV=3	ARPC5_HUMAN	ARPC5	16 kDa	0	0	1	0	0	3	0	1	1	0	0	1	0	0	3	0	1	1	#DIV/0!	#DIV/0!	3	#DIV/0!	#DIV/0!	1	#DIV/0!	#DIV/0!	0.333333	0.0291971	1.2		#DIV/0!	#DIV/0!	#DIV/0!	0.561438	0.518519	0.767644
Very-long-chain enoyl-CoA reductase OS=Homo sapiens GN=TECR PE=1 SV=1	TECR_HUMAN	TECR	36 kDa	0	0	0	0	2	0	1	3	0	0	0	0	0	2	0	1	3	0	#DIV/0!	#DIV/0!	#DIV/0!	#DIV/0!	#DIV/0!	#DIV/0!	#DIV/0!	1.5	#DIV/0!	0.131387	2.2		#DIV/0!	#DIV/0!	#DIV/0!	0.373901	0.205106	0.579015
Ras-related protein Ral-A OS=Homo sapiens GN=RALA PE=1 SV=1	RALA_HUMAN	RALA	24 kDa	0	0	2	0	0	1	0	0	1	0	0	2	0	0	1	0	0	1	#DIV/0!	#DIV/0!	0.5	#DIV/0!	#DIV/0!	0.5	#DIV/0!	#DIV/0!	1	0.0340633	2.4		#DIV/0!	#DIV/0!	#DIV/0!	0.677869	0.677869	1
Cytochrome b-c1 complex subunit 2, mitochondrial OS=Homo sapiens GN=UQCRC2 PE=1 SV=3	QCR2_HUMAN	UQCRC2	48 kDa	0	0	1	0	2	1	0	2	0	0	0	1	0	1	1	0	2	0	#DIV/0!	#DIV/0!	1	#DIV/0!	#DIV/0!	0	#DIV/0!	1	0	0.0924574	3.5		#DIV/0!	#DIV/0!	#DIV/0!	0.373901	0.677869	0.724659
Splicing factor U2AF 35 kDa subunit OS=Homo sapiens GN=U2AF1 PE=1 SV=3	U2AF1_HUMAN	U2AF1	28 kDa	0	0	1	0	1	0	1	2	1	0	0	1	0	1	0	1	2	1	#DIV/0!	#DIV/0!	0	#DIV/0!	#DIV/0!	1	#DIV/0!	2	#DIV/0!	0.309002	3.4		#DIV/0!	#DIV/0!	#DIV/0!	1	0.101192	0.101192
Cell growth-regulating nucleolar protein OS=Homo sapiens GN=LYAR PE=1 SV=2	LYAR_HUMAN	LYAR	44 kDa	0	0	1	0	1	0	0	0	2	0	0	1	0	1	0	0	0	2	#DIV/0!	#DIV/0!	0	#DIV/0!	#DIV/0!	2	#DIV/0!	0	#DIV/0!	0.107056	2		#DIV/0!	#DIV/0!	#DIV/0!	1	0.677869	0.677869
Membrane-associated progesterone receptor component 2 OS=Homo sapiens GN=PGRMC2 PE=1 SV=1	PGRC2_HUMAN	PGRMC2	24 kDa	0	0	0	0	2	1	1	0	1	0	0	0	0	2	1	1	0	1	#DIV/0!	#DIV/0!	#DIV/0!	#DIV/0!	#DIV/0!	#DIV/0!	#DIV/0!	0	1	0.0851582	3.2		#DIV/0!	#DIV/0!	#DIV/0!	0.158302	0.116117	0.64333
Catenin alpha-2 OS=Homo sapiens GN=CTNNA2 PE=1 SV=5	CTNA2_HUMAN	CTNNA2	105 kDa	0	0	1	3	0	0	1	1	1	0	0	1	3	0	0	1	1	1	#DIV/0!	#DIV/0!	0	#DIV/0!	#DIV/0!	1	0.333333	#DIV/0!	#DIV/0!	0.0316302	2.5		#DIV/0!	#DIV/0!	#DIV/0!	0.561438	0.116117	1
Amyloid protein-binding protein 2 OS=Homo sapiens GN=APPBP2 PE=1 SV=2	APBP2_HUMAN	APPBP2	67 kDa	0	0	0	0	0	0	0	3	1	0	0	0	0	0	0	0	3	1	#DIV/0!	#DIV/0!	#DIV/0!	#DIV/0!	#DIV/0!	#DIV/0!	#DIV/0!	#DIV/0!	#DIV/0!	#DIV/0!			#DIV/0!	#DIV/0!	#DIV/0!	#DIV/0!	0.205106	0.205106
Protein phosphatase 1 regulatory subunit 7 OS=Homo sapiens GN=PPP1R7 PE=1 SV=1	PP1R7_HUMAN	PPP1R7	42 kDa	0	0	0	4	0	0	0	0	0	0	0	0	4	0	0	0	0	0	#DIV/0!	#DIV/0!	#DIV/0!	#DIV/0!	#DIV/0!	#DIV/0!	0	#DIV/0!	#DIV/0!	0.0316302	1.6		#DIV/0!	#DIV/0!	#DIV/0!	0.373901	#DIV/0!	0.373901
TNF receptor-associated factor 1 OS=Homo sapiens GN=TRAF1 PE=1 SV=1	TRAF1_HUMAN	TRAF1	46 kDa	0	0	0	0	0	0	4	1	0	0	0	0	0	0	0	4	1	0	#DIV/0!	#DIV/0!	#DIV/0!	#DIV/0!	#DIV/0!	#DIV/0!	#DIV/0!	#DIV/0!	#DIV/0!	0.00973236	5.3		#DIV/0!	#DIV/0!	#DIV/0!	#DIV/0!	0.237796	0.237796
Short-chain specific acyl-CoA dehydrogenase, mitochondrial OS=Homo sapiens GN=ACADS PE=1 SV=1	ACADS_HUMAN	ACADS	44 kDa	0	0	0	1	3	0	0	1	0	0	0	0	1	3	0	0	1	0	#DIV/0!	#DIV/0!	#DIV/0!	#DIV/0!	#DIV/0!	#DIV/0!	0	0.333333	#DIV/0!	#DIV/0!			#DIV/0!	#DIV/0!	#DIV/0!	0.205106	0.373901	0.348641
FACT complex subunit SSRP1 OS=Homo sapiens GN=SSRP1 PE=1 SV=1	SSRP1_HUMAN	SSRP1	81 kDa	0	0	0	0	2	0	0	1	0	0	0	0	0	2	0	0	1	0	#DIV/0!	#DIV/0!	#DIV/0!	#DIV/0!	#DIV/0!	#DIV/0!	#DIV/0!	0.5	#DIV/0!	0.177616	6.7		#DIV/0!	#DIV/0!	#DIV/0!	0.373901	0.373901	0.677869
Dolichol-phosphate mannosyltransferase subunit 1 OS=Homo sapiens GN=DPM1 PE=1 SV=1	DPM1_HUMAN	DPM1	30 kDa	0	0	0	1	1	1	1	3	0	0	0	0	1	1	1	1	3	0	#DIV/0!	#DIV/0!	#DIV/0!	#DIV/0!	#DIV/0!	#DIV/0!	1	3	0	0.0681265	1.8		#DIV/0!	#DIV/0!	1.33333	#DIV/0!	0.205106	0.724659
SPATS2-like protein OS=Homo sapiens GN=SPATS2L PE=1 SV=2	SPS2L_HUMAN	SPATS2L	62 kDa	0	0	3	0	0	1	0	0	2	0	0	3	0	0	1	0	0	2	#DIV/0!	#DIV/0!	0.333333	#DIV/0!	#DIV/0!	0.666667	#DIV/0!	#DIV/0!	2	0.0486618	2.9		#DIV/0!	#DIV/0!	#DIV/0!	0.561438	0.795255	0.677869
High mobility group protein HMGI-C OS=Homo sapiens GN=HMGA2 PE=1 SV=1	HMGA2_HUMAN	HMGA2	12 kDa	0	0	2	0	0	2	0	0	3	0	0	2	0	0	2	0	0	3	#DIV/0!	#DIV/0!	1	#DIV/0!	#DIV/0!	1.5	#DIV/0!	#DIV/0!	1.5	0.0291971	1.7		#DIV/0!	#DIV/0!	#DIV/0!	1	0.795255	0.795255
Dynein light chain Tctex-type 1 OS=Homo sapiens GN=DYNLT1 PE=1 SV=1	DYLT1_HUMAN	DYNLT1	12 kDa	0	0	1	1	1	0	2	1	1	0	0	1	1	1	0	2	1	1	#DIV/0!	#DIV/0!	0	#DIV/0!	#DIV/0!	1	2	1	#DIV/0!	0.0316302	1.2		#DIV/0!	#DIV/0!	#DIV/0!	0.518519	0.101192	0.2302
TREMBL:Q3ZBS7 (Bos taurus) Vitronectin	Q3ZBS7		54 kDa	0	0	1	0	1	0	1	0	2	0	0	1	0	1	0	1	0	2	#DIV/0!	#DIV/0!	0	#DIV/0!	#DIV/0!	2	#DIV/0!	0	#DIV/0!	#DIV/0!			#DIV/0!	#DIV/0!	#DIV/0!	1	0.373901	0.373901
RCC1 and BTB domain-containing protein 1 OS=Homo sapiens GN=RCBTB1 PE=2 SV=1	RCBT1_HUMAN	RCBTB1	58 kDa	1	0	0	2	0	0	0	0	0	1	0	0	2	0	0	0	0	0	2	#DIV/0!	#DIV/0!	0	#DIV/0!	#DIV/0!	0	#DIV/0!	#DIV/0!	#DIV/0!			#DIV/0!	#DIV/0!	#DIV/0!	0.677869	0.373901	0.373901
Tensin-3 OS=Homo sapiens GN=TNS3 PE=1 SV=2	TENS3_HUMAN	TNS3	155 kDa	1	0	0	2	0	0	1	0	0	1	0	0	2	0	0	1	0	0	2	#DIV/0!	#DIV/0!	1	#DIV/0!	#DIV/0!	0.5	#DIV/0!	#DIV/0!	0.026764	2.4		#DIV/0!	#DIV/0!	#DIV/0!	0.677869	1	0.677869
Palladin OS=Homo sapiens GN=PALLD PE=1 SV=3	PALLD_HUMAN	PALLD	151 kDa	3	0	0	1	0	0	0	0	0	3	0	0	1	0	0	0	0	0	0.333333	#DIV/0!	#DIV/0!	0	#DIV/0!	#DIV/0!	0	#DIV/0!	#DIV/0!	0.0559611	2.8		#DIV/0!	#DIV/0!	#DIV/0!	0.561438	0.373901	0.373901
Nucleolar RNA helicase 2 OS=Homo sapiens GN=DDX21 PE=1 SV=5	DDX21_HUMAN	DDX21	87 kDa	0	0	0	0	2	0	0	0	1	0	0	0	0	2	0	0	0	1	#DIV/0!	#DIV/0!	#DIV/0!	#DIV/0!	#DIV/0!	#DIV/0!	#DIV/0!	0	#DIV/0!	0.435523	13.1		#DIV/0!	#DIV/0!	#DIV/0!	0.373901	0.373901	0.677869
Pre-mRNA 3'-end-processing factor FIP1 OS=Homo sapiens GN=FIP1L1 PE=1 SV=1	FIP1_HUMAN	FIP1L1	67 kDa	0	0	0	0	2	0	0	2	0	0	0	0	0	2	0	0	2	0	#DIV/0!	#DIV/0!	#DIV/0!	#DIV/0!	#DIV/0!	#DIV/0!	#DIV/0!	1	#DIV/0!	0.20438	5.4		#DIV/0!	#DIV/0!	#DIV/0!	0.373901	0.373901	1
26S proteasome non-ATPase regulatory subunit 4 OS=Homo sapiens GN=PSMD4 PE=1 SV=1	PSMD4_HUMAN	PSMD4	41 kDa	0	0	0	2	1	0	0	2	0	0	0	0	2	1	0	0	2	0	#DIV/0!	#DIV/0!	#DIV/0!	#DIV/0!	#DIV/0!	#DIV/0!	0	2	#DIV/0!	0.177616	3.3		#DIV/0!	#DIV/0!	#DIV/0!	0.158302	0.373901	0.724659
Selenoprotein F OS=Homo sapiens GN=SELENOF PE=1 SV=3	SEP15_HUMAN	SELENOF	18 kDa	0	0	1	2	1	0	0	1	0	0	0	1	2	1	0	0	1	0	#DIV/0!	#DIV/0!	0	#DIV/0!	#DIV/0!	0	0	1	#DIV/0!	#DIV/0!			#DIV/0!	#DIV/0!	#DIV/0!	0.373901	1	0.373901
Twinfilin-2 OS=Homo sapiens GN=TWF2 PE=1 SV=2	TWF2_HUMAN	TWF2	40 kDa	1	0	2	0	0	1	0	0	1	1	0	2	0	0	1	0	0	1	0	#DIV/0!	0.5	0	#DIV/0!	0.5	#DIV/0!	#DIV/0!	1	0.0170316	1.1		#DIV/0!	#DIV/0!	#DIV/0!	0.373901	0.373901	1
Death-associated protein kinase 3 OS=Homo sapiens GN=DAPK3 PE=1 SV=1	DAPK3_HUMAN	DAPK3	53 kDa	0	0	1	0	0	2	0	1	1	0	0	1	0	0	2	0	1	1	#DIV/0!	#DIV/0!	2	#DIV/0!	#DIV/0!	1	#DIV/0!	#DIV/0!	0.5	0.00729927	1.7		#DIV/0!	#DIV/0!	#DIV/0!	0.677869	0.518519	1
rRNA 2'-O-methyltransferase fibrillarin OS=Homo sapiens GN=FBL PE=1 SV=2	FBRL_HUMAN	FBL	34 kDa	0	0	1	0	2	0	0	1	1	0	0	1	0	2	0	0	1	1	#DIV/0!	#DIV/0!	0	#DIV/0!	#DIV/0!	1	#DIV/0!	0.5	#DIV/0!	0.391727	4.8		#DIV/0!	#DIV/0!	#DIV/0!	0.677869	0.518519	1
PRA1 family protein 3 OS=Homo sapiens GN=ARL6IP5 PE=1 SV=1	PRAF3_HUMAN	ARL6IP5	22 kDa	1	0	2	0	1	0	0	1	1	1	0	2	0	1	0	0	1	1	0	#DIV/0!	0	0	#DIV/0!	0.5	#DIV/0!	1	#DIV/0!	0.0170316	1.4		#DIV/0!	#DIV/0!	#DIV/0!	0.373901	0.64333	0.518519
Target of Myb protein 1 OS=Homo sapiens GN=TOM1 PE=1 SV=2	TOM1_HUMAN	TOM1	54 kDa	0	0	2	0	0	0	0	0	0	0	0	2	0	0	0	0	0	0	#DIV/0!	#DIV/0!	0	#DIV/0!	#DIV/0!	0	#DIV/0!	#DIV/0!	#DIV/0!	0.00243309	1		#DIV/0!	#DIV/0!	#DIV/0!	0.373901	0.373901	#DIV/0!
Lamin-B2 OS=Homo sapiens GN=LMNB2 PE=1 SV=4	LMNB2_HUMAN	LMNB2	70 kDa	0	0	0	1	2	1	0	2	1	0	0	0	1	2	1	0	2	1	#DIV/0!	#DIV/0!	#DIV/0!	#DIV/0!	#DIV/0!	#DIV/0!	0	1	1	0.16545	4.4		#DIV/0!	#DIV/0!	0.666667	0.0161301	0.158302	0.64333
BMP-2-inducible protein kinase OS=Homo sapiens GN=BMP2K PE=1 SV=2	BMP2K_HUMAN	BMP2K	129 kDa	0	0	2	0	0	0	0	0	0	0	0	2	0	0	0	0	0	0	#DIV/0!	#DIV/0!	0	#DIV/0!	#DIV/0!	0	#DIV/0!	#DIV/0!	#DIV/0!	#DIV/0!			#DIV/0!	#DIV/0!	#DIV/0!	0.373901	0.373901	#DIV/0!
Protein CYR61 OS=Homo sapiens GN=CYR61 PE=1 SV=1	CYR61_HUMAN	CYR61	42 kDa	0	0	0	0	0	0	0	0	2	0	0	0	0	0	0	0	0	2	#DIV/0!	#DIV/0!	#DIV/0!	#DIV/0!	#DIV/0!	#DIV/0!	#DIV/0!	#DIV/0!	#DIV/0!	0.0340633	7.9		#DIV/0!	#DIV/0!	#DIV/0!	#DIV/0!	0.373901	0.373901
Guanine nucleotide-binding protein-like 3 OS=Homo sapiens GN=GNL3 PE=1 SV=2	GNL3_HUMAN	GNL3	62 kDa	0	0	2	0	0	0	0	0	0	0	0	2	0	0	0	0	0	0	#DIV/0!	#DIV/0!	0	#DIV/0!	#DIV/0!	0	#DIV/0!	#DIV/0!	#DIV/0!	0.194647	5.5		#DIV/0!	#DIV/0!	#DIV/0!	0.373901	0.373901	#DIV/0!
Microsomal glutathione S-transferase 3 OS=Homo sapiens GN=MGST3 PE=1 SV=1	MGST3_HUMAN	MGST3	17 kDa	0	0	0	0	2	0	0	2	1	0	0	0	0	2	0	0	2	1	#DIV/0!	#DIV/0!	#DIV/0!	#DIV/0!	#DIV/0!	#DIV/0!	#DIV/0!	1	#DIV/0!	0.0170316	1.7		#DIV/0!	#DIV/0!	#DIV/0!	0.373901	0.158302	0.724659
Ras-related protein Rab-2A OS=Homo sapiens GN=RAB2A PE=1 SV=1	RAB2A_HUMAN	RAB2A	24 kDa	1	0	1	2	0	0	1	0	0	1	0	1	2	0	0	1	0	0	2	#DIV/0!	0	1	#DIV/0!	0	0.5	#DIV/0!	#DIV/0!	0.0851582	1.9		#DIV/0!	#DIV/0!	#DIV/0!	1	0.518519	0.677869
SWISS-PROT:P02754 Beta-lactoglobulin - Bos taurus (Bovine).	P02754		18 kDa	0	0	0	2	0	0	0	0	0	0	0	0	2	0	0	0	0	0	#DIV/0!	#DIV/0!	#DIV/0!	#DIV/0!	#DIV/0!	#DIV/0!	0	#DIV/0!	#DIV/0!	#DIV/0!			#DIV/0!	#DIV/0!	#DIV/0!	0.373901	#DIV/0!	0.373901
GTPase-activating protein and VPS9 domain-containing protein 1 OS=Homo sapiens GN=GAPVD1 PE=1 SV=2	GAPD1_HUMAN	GAPVD1	165 kDa	0	0	0	2	0	0	0	0	0	0	0	0	2	0	0	0	0	0	#DIV/0!	#DIV/0!	#DIV/0!	#DIV/0!	#DIV/0!	#DIV/0!	0	#DIV/0!	#DIV/0!	0.080292	6.4		#DIV/0!	#DIV/0!	#DIV/0!	0.373901	#DIV/0!	0.373901
WD repeat-containing protein 61 OS=Homo sapiens GN=WDR61 PE=1 SV=1	WDR61_HUMAN	WDR61	34 kDa	0	0	0	2	0	0	1	0	0	0	0	0	2	0	0	1	0	0	#DIV/0!	#DIV/0!	#DIV/0!	#DIV/0!	#DIV/0!	#DIV/0!	0.5	#DIV/0!	#DIV/0!	0.116788	2.6		#DIV/0!	#DIV/0!	#DIV/0!	0.373901	0.373901	0.677869
Stomatin-like protein 2, mitochondrial OS=Homo sapiens GN=STOML2 PE=1 SV=1	STML2_HUMAN	STOML2	39 kDa	0	0	0	1	2	0	0	1	0	0	0	0	1	2	0	0	1	0	#DIV/0!	#DIV/0!	#DIV/0!	#DIV/0!	#DIV/0!	#DIV/0!	0	0.5	#DIV/0!	0.0778589	3.3		#DIV/0!	#DIV/0!	#DIV/0!	0.158302	0.373901	0.373901
E3 ubiquitin-protein ligase ARIH1 OS=Homo sapiens GN=ARIH1 PE=1 SV=2	ARI1_HUMAN	ARIH1	64 kDa	1	0	0	2	0	0	1	0	0	1	0	0	2	0	0	1	0	0	2	#DIV/0!	#DIV/0!	1	#DIV/0!	#DIV/0!	0.5	#DIV/0!	#DIV/0!	0.00243309	1		#DIV/0!	#DIV/0!	#DIV/0!	0.677869	1	0.677869
E3 ubiquitin-protein ligase CHIP OS=Homo sapiens GN=STUB1 PE=1 SV=2	CHIP_HUMAN	STUB1	35 kDa	0	0	0	3	0	0	0	0	0	0	0	0	3	0	0	0	0	0	#DIV/0!	#DIV/0!	#DIV/0!	#DIV/0!	#DIV/0!	#DIV/0!	0	#DIV/0!	#DIV/0!	0.150852	2.5		#DIV/0!	#DIV/0!	#DIV/0!	0.373901	#DIV/0!	0.373901
Platelet endothelial cell adhesion molecule OS=Homo sapiens GN=PECAM1 PE=1 SV=1	PECA1_HUMAN	PECAM1	83 kDa	0	0	3	0	0	0	0	0	0	0	0	3	0	0	0	0	0	0	#DIV/0!	#DIV/0!	0	#DIV/0!	#DIV/0!	0	#DIV/0!	#DIV/0!	#DIV/0!	#DIV/0!			#DIV/0!	#DIV/0!	#DIV/0!	0.373901	0.373901	#DIV/0!
Golgi-associated plant pathogenesis-related protein 1 OS=Homo sapiens GN=GLIPR2 PE=1 SV=3	GAPR1_HUMAN	GLIPR2	17 kDa	0	0	2	0	0	1	0	0	1	0	0	2	0	0	1	0	0	1	#DIV/0!	#DIV/0!	0.5	#DIV/0!	#DIV/0!	0.5	#DIV/0!	#DIV/0!	1	0.0121655	1.4		#DIV/0!	#DIV/0!	#DIV/0!	0.677869	0.677869	1
Actin-related protein 2/3 complex subunit 5-like protein OS=Homo sapiens GN=ARPC5L PE=1 SV=1	ARP5L_HUMAN	ARPC5L	17 kDa	0	0	2	0	0	2	0	0	1	0	0	2	0	0	2	0	0	1	#DIV/0!	#DIV/0!	1	#DIV/0!	#DIV/0!	0.5	#DIV/0!	#DIV/0!	0.5	0.00729927	1.7		#DIV/0!	#DIV/0!	#DIV/0!	1	0.677869	0.677869
Tyrosine-protein phosphatase non-receptor type 12 OS=Homo sapiens GN=PTPN12 PE=1 SV=3	PTN12_HUMAN	PTPN12	88 kDa	0	0	0	2	0	0	0	1	0	0	0	0	2	0	0	0	1	0	#DIV/0!	#DIV/0!	#DIV/0!	#DIV/0!	#DIV/0!	#DIV/0!	0	#DIV/0!	#DIV/0!	0.026764	1.9		#DIV/0!	#DIV/0!	#DIV/0!	0.373901	0.373901	0.677869
ATP synthase subunit f, mitochondrial OS=Homo sapiens GN=ATP5J2 PE=1 SV=3	ATPK_HUMAN	ATP5J2	11 kDa	0	0	0	0	1	0	0	2	0	0	0	0	0	1	0	0	2	0	#DIV/0!	#DIV/0!	#DIV/0!	#DIV/0!	#DIV/0!	#DIV/0!	#DIV/0!	2	#DIV/0!	0.0681265	1.2		#DIV/0!	#DIV/0!	#DIV/0!	0.373901	0.373901	0.677869
Neutral cholesterol ester hydrolase 1 OS=Homo sapiens GN=NCEH1 PE=1 SV=3	NCEH1_HUMAN	NCEH1	46 kDa	0	0	0	0	2	0	0	0	0	0	0	0	0	2	0	0	0	0	#DIV/0!	#DIV/0!	#DIV/0!	#DIV/0!	#DIV/0!	#DIV/0!	#DIV/0!	0	#DIV/0!	0.00243309	1		#DIV/0!	#DIV/0!	#DIV/0!	0.373901	#DIV/0!	0.373901
Serine/arginine-rich splicing factor 7 OS=Homo sapiens GN=SRSF7 PE=1 SV=1	SRSF7_HUMAN	SRSF7	27 kDa	1	0	0	2	1	0	1	1	1	1	0	0	2	1	0	1	1	1	2	#DIV/0!	#DIV/0!	1	#DIV/0!	#DIV/0!	0.5	1	#DIV/0!	0.46472	3.9		#DIV/0!	#DIV/0!	#DIV/0!	0.373901	0.116117	1
Proteasome subunit beta type-3 OS=Homo sapiens GN=PSMB3 PE=1 SV=2	PSB3_HUMAN	PSMB3	23 kDa	0	0	0	0	0	0	0	2	0	0	0	0	0	0	0	0	2	0	#DIV/0!	#DIV/0!	#DIV/0!	#DIV/0!	#DIV/0!	#DIV/0!	#DIV/0!	#DIV/0!	#DIV/0!	0.16545	3.1		#DIV/0!	#DIV/0!	#DIV/0!	#DIV/0!	0.373901	0.373901
Protein disulfide-isomerase TMX3 OS=Homo sapiens GN=TMX3 PE=1 SV=2	TMX3_HUMAN	TMX3	52 kDa	0	0	0	0	0	0	2	1	0	0	0	0	0	0	0	2	1	0	#DIV/0!	#DIV/0!	#DIV/0!	#DIV/0!	#DIV/0!	#DIV/0!	#DIV/0!	#DIV/0!	#DIV/0!	0.00729927	1.3		#DIV/0!	#DIV/0!	#DIV/0!	#DIV/0!	0.158302	0.158302
Tyrosine-protein phosphatase non-receptor type 14 OS=Homo sapiens GN=PTPN14 PE=1 SV=2	PTN14_HUMAN	PTPN14	135 kDa	0	0	0	2	0	0	0	1	0	0	0	0	2	0	0	0	1	0	#DIV/0!	#DIV/0!	#DIV/0!	#DIV/0!	#DIV/0!	#DIV/0!	0	#DIV/0!	#DIV/0!	0.00486618	1.5		#DIV/0!	#DIV/0!	#DIV/0!	0.373901	0.373901	0.677869
Keratin, type II cytoskeletal 78 OS=Homo sapiens GN=KRT78 PE=2 SV=2	K2C78_HUMAN (+1)	KRT78	57 kDa	0	0	0	2	0	0	0	0	0	0	0	0	2	0	0	0	0	0	#DIV/0!	#DIV/0!	#DIV/0!	#DIV/0!	#DIV/0!	#DIV/0!	0	#DIV/0!	#DIV/0!	0.199513	5.9		#DIV/0!	#DIV/0!	#DIV/0!	0.373901	#DIV/0!	0.373901
Importin subunit alpha-3 OS=Homo sapiens GN=KPNA4 PE=1 SV=1	IMA3_HUMAN	KPNA4	58 kDa	0	0	1	0	2	0	0	0	0	0	0	1	0	2	0	0	0	0	#DIV/0!	#DIV/0!	0	#DIV/0!	#DIV/0!	0	#DIV/0!	0	#DIV/0!	0.107056	3.1		#DIV/0!	#DIV/0!	#DIV/0!	0.677869	0.373901	0.373901
Lamin-B1 OS=Homo sapiens GN=LMNB1 PE=1 SV=2	LMNB1_HUMAN	LMNB1	66 kDa	0	0	0	0	2	0	0	1	0	0	0	0	0	2	0	0	1	0	#DIV/0!	#DIV/0!	#DIV/0!	#DIV/0!	#DIV/0!	#DIV/0!	#DIV/0!	0.5	#DIV/0!	0.284672	7.7		#DIV/0!	#DIV/0!	#DIV/0!	0.373901	0.373901	0.677869

## Sheet: SF1c
				Total Spectral Counts						# peptides						GFP-X/GFP Alone			Crapome results		Averaged FC and P-Value for All 3 Reps
Identified Proteins	Accession Number	Alternate ID	Molecular Weight	GFPAlone-Rep1	GFPAlone-Rep2	GFPAlone-Rep3	GFPX-Rep1	GFPX-Rep2	GFPX-Rep3	GFPAlone-Rep1	GFPAlone-Rep2	GFPAlone-Rep3	GFPX-Rep1	GFPX-Rep2	GFPX-Rep3	GFP-X/GFP Alone Replicate 1	GFP-X/GFP Alone Replicate 2	GFP-X/GFP Alone Replicate 3	Frequency	Ave SC	AVERAGED GFP-X/GFP Alone	GFP-X/GFP Alone TTEST
Cluster of Keratin, type I cytoskeletal 18 OS=Homo sapiens GN=KRT18 PE=1 SV=2 (K1C18_HUMAN)	K1C18_HUMAN [7]	KRT18	48 kDa	15	19	8	1	4	4	11	10	6	1	4	4	0.0666667	0.210526	0.5	0.579075	12.3	0.259064	0.0308622
DNA-dependent protein kinase catalytic subunit OS=Homo sapiens GN=PRKDC PE=1 SV=3	PRKDC_HUMAN	PRKDC	469 kDa	7	7	5	11	11	8	7	7	5	11	11	8	1.57143	1.57143	1.6	0.425791	22	1.58095	0.0379966
Alpha-enolase OS=Homo sapiens GN=ENO1 PE=1 SV=2	ENOA_HUMAN	ENO1	47 kDa	10	7	9	6	4	2	7	5	5	5	3	2	0.6	0.571429	0.222222	0.542579	17.7	0.46455	0.0325325
40S ribosomal protein S3a OS=Homo sapiens GN=RPS3A PE=1 SV=2	RS3A_HUMAN	RPS3A	30 kDa	2	4	2	7	6	4	2	4	2	7	6	4	3.5	1.5	2	0.493917	9	2.33333	0.0533383
Interleukin enhancer-binding factor 2 OS=Homo sapiens GN=ILF2 PE=1 SV=2	ILF2_HUMAN	ILF2	43 kDa	1	4	4	7	7	5	1	3	4	7	6	4	7	1.75	1.25	0.36983	5.5	3.33333	0.0501509
Phenylalanine--tRNA ligase alpha subunit OS=Homo sapiens GN=FARSA PE=1 SV=3	SYFA_HUMAN	FARSA	58 kDa	2	2	1	4	3	3	2	2	1	4	3	3	2	1.5	3	0.145985	2.9	2.16667	0.0241101
Sulfide:quinone oxidoreductase, mitochondrial OS=Homo sapiens GN=SQRDL PE=1 SV=1	SQRD_HUMAN	SQRDL	50 kDa	1	2	1	3	3	2	1	2	1	3	3	2	3	1.5	2	0.00486618	5	2.16667	0.0474207
Cluster of Histone H2A type 1-B/E OS=Homo sapiens GN=HIST1H2AB PE=1 SV=2 (H2A1B_HUMAN)	H2A1B_HUMAN [12]	HIST1H2AB	14 kDa	2	2	2	3	4	3	1	1	1	2	2	2	1.5	2	1.5	0.659367	10	1.66667	0.0161301
Septin-9 OS=Homo sapiens GN=SEPT9 PE=1 SV=2	SEPT9_HUMAN	Septin-9	65 kDa	1	1	1	5	3	2	1	1	1	5	3	2	5	3	2	0.192214	4.7	3.33333	0.0572352
Microtubule-actin cross-linking factor 1, isoforms 1/2/3/5 OS=Homo sapiens GN=MACF1 PE=1 SV=4	MACF1_HUMAN	MACF1	838 kDa	1	1	2	5	5	2	1	1	2	5	5	2	5	5	1	0.0948905	4.9	3.66667	0.0646769
60S ribosomal protein L27a OS=Homo sapiens GN=RPL27A PE=1 SV=2	RL27A_HUMAN	RPL27A	17 kDa	0	1	0	2	2	1	0	1	0	2	2	1	#DIV/0!	2	#DIV/0!	0.481752	3.2	#DIV/0!	0.0474207
Cytoskeleton-associated protein 4 OS=Homo sapiens GN=CKAP4 PE=1 SV=2	CKAP4_HUMAN	CKAP4	66 kDa	4	1	5	5	8	7	4	1	5	5	8	7	1.25	8	1.4	0.141119	5	3.55	0.0890093
Protein PML OS=Homo sapiens GN=PML PE=1 SV=3	PML_HUMAN	PML	98 kDa	0	0	0	2	1	1	0	0	0	2	1	1	#DIV/0!	#DIV/0!	#DIV/0!	0.0218978	1.2	#DIV/0!	0.0161301
Dysferlin OS=Homo sapiens GN=DYSF PE=1 SV=1	DYSF_HUMAN	DYSF	237 kDa	0	0	0	3	1	2	0	0	0	3	1	2	#DIV/0!	#DIV/0!	#DIV/0!	0.00729927	1	#DIV/0!	0.0257214
BAG family molecular chaperone regulator 2 OS=Homo sapiens GN=BAG2 PE=1 SV=1	BAG2_HUMAN	BAG2	24 kDa	1	0	0	3	3	1	1	0	0	3	3	1	3	#DIV/0!	#DIV/0!	0.233577	2.9	#DIV/0!	0.0550406
Mitofusin-2 OS=Homo sapiens GN=MFN2 PE=1 SV=3	MFN2_HUMAN	MFN2	86 kDa	0	0	0	68	53	24	0	0	0	29	25	15	#DIV/0!	#DIV/0!	#DIV/0!	0.00243309	1	#DIV/0!	0.020075
E3 ubiquitin-protein ligase MARCH5 OS=Homo sapiens GN=MARCH5 PE=1 SV=1	MARH5_HUMAN	March_5	31 kDa	0	0	0	5	4	3	0	0	0	5	4	2	#DIV/0!	#DIV/0!	#DIV/0!	#DIV/0!		#DIV/0!	0.00227843
Constitutive coactivator of PPAR-gamma-like protein 1 OS=Homo sapiens GN=FAM120A PE=1 SV=2	F120A_HUMAN	FAM120A	122 kDa	1	0	1	3	2	3	1	0	1	3	2	3	3	#DIV/0!	3	0.0851582	6.1	#DIV/0!	0.0132356
60S ribosomal protein L32 OS=Homo sapiens GN=RPL32 PE=1 SV=2	RL32_HUMAN	RPL32	16 kDa	0	0	1	2	3	1	0	0	1	2	3	1	#DIV/0!	#DIV/0!	1	0.175182	5.1	#DIV/0!	0.0667665
Insulin-like growth factor 2 mRNA-binding protein 3 OS=Homo sapiens GN=IGF2BP3 PE=1 SV=2	IF2B3_HUMAN	IGF2BP3	64 kDa	0	0	2	2	3	2	0	0	2	2	3	2	#DIV/0!	#DIV/0!	1	0.211679	4.6	#DIV/0!	0.0890093
Pre-mRNA-processing factor 19 OS=Homo sapiens GN=PRPF19 PE=1 SV=1	PRP19_HUMAN	PRPF19	55 kDa	0	0	1	2	3	1	0	0	1	2	3	1	#DIV/0!	#DIV/0!	1	0.294404	7	#DIV/0!	0.0667665
Regulator of nonsense transcripts 1 OS=Homo sapiens GN=UPF1 PE=1 SV=2	RENT1_HUMAN	UPF1	124 kDa	0	0	0	2	1	1	0	0	0	2	1	1	#DIV/0!	#DIV/0!	#DIV/0!	0.0851582	6.1	#DIV/0!	0.0161301
Signal recognition particle receptor subunit beta OS=Homo sapiens GN=SRPRB PE=1 SV=3	SRPRB_HUMAN	SRPRB	30 kDa	0	0	0	1	2	1	0	0	0	1	2	1	#DIV/0!	#DIV/0!	#DIV/0!	0.0851582	1.7	#DIV/0!	0.0161301
Dolichol-phosphate mannosyltransferase subunit 1 OS=Homo sapiens GN=DPM1 PE=1 SV=1	DPM1_HUMAN	DPM1	30 kDa	0	0	0	1	1	1	0	0	0	1	1	1	#DIV/0!	#DIV/0!	#DIV/0!	0.0681265	1.8	#DIV/0!	#DIV/0!
Lamin-B2 OS=Homo sapiens GN=LMNB2 PE=1 SV=4	LMNB2_HUMAN	LMNB2	70 kDa	0	0	0	1	2	1	0	0	0	1	2	1	#DIV/0!	#DIV/0!	#DIV/0!	0.16545	4.4	#DIV/0!	0.0161301
•Analyzed each by LC-MS/MS.
•Processed data using Proteome Discoverer 2.1 – searched data against a Uniprot reviewed human database.
•Imported data into Scaffold 4. Spectral counts were calculated and used for relative quantitation.
•Results were further analyzed in Excel.
•All proteins were searched against the Crapome (crapome.org), a common repository for affinity purification mass spec contaminants. A crapome frequency was calculated – the lower the frequency, the more likely the protein is a true hit.
•Calculated the fold change (FC) for each replicate using absolute spectral counts:GFP-X/GFP alone
•Column V includes the averaged fold change.
•Also calculated p-value using t-test, results in column W (two-tailed, homoscedastic)
•Using p-value cut-off of 0.1, the following tabs contain higher confidence hits (based on additional stringency of p-value, less proteins reported than before)
•‘GFP-X Hits’ proteins that had FC ≥ 1.5 of FC ≤ 0.6 for GFP-X/GFP alone, #DIV/0! means the protein was not identified in the GFP-alone sample. Must meet this criteria for at least 2 out of 3 replicates.
•25 proteins

## Sheet: SF1g
R1
Distance	Mfn1	Tom20
0	8971	11763
0.18827	7792.57	8389.31
0.37654	7698.06	12274.7
0.56481	8721.63	13146.1
0.75308	16462.4	11287.6
0.94134	20982.6	24294.7
1.12961	15812.4	24430
1.31788	14060	25176.2
1.50615	11636.7	30561.1
1.69442	24491.3	19510.5
1.88269	24490.6	22858.3
2.07096	20345	22885.1
2.25923	12814.6	16600.1
2.4475	12253.7	16038.6
2.63576	21677.2	13616.4
2.82403	18812.4	10194.4
3.0123	16260.2	12145.8
3.20057	19045	15867
3.38884	35886	25278.8
3.57711	38863.8	31830.1
3.76538	35739	35174.2
3.95365	39553.4	28637.3
4.14192	41593.6	29477.3
4.33018	31747.6	45450.9
4.51845	36524.9	50879.2
4.70672	40397.1	56195.7
4.89499	49254.1	45433.1
5.08326	54010.9	43978.4
5.27153	43723.7	51233.7
5.4598	41963	54463.9
5.64807	45302.8	53071
5.83634	47314.6	40694.6
6.0246	31330.5	47334.7
6.21287	28417	38781.8
6.40114	26684	25209
6.58941	26819.8	22386.9
6.77768	23258	24177.3
6.96595	24128.7	21306.8
7.15422	37207.9	22636.4
7.34249	35346.3	34131.8
7.53076	34948.1	38258.7
7.71902	31683	44247.6
7.90729	22434	39714.5
8.09556	20183.2	34448.3
8.28383	20935.1	35087.7
8.4721	23423.1	45152.3
8.66037	21299.9	41718.1
8.84864	18765	28721.3
9.03691	19653.5	18114.3
9.22518	16322.7	18713.8
9.41344	12839.8	16325.7
9.60171	9172	11693

## Sheet: SF1i
R1
Distance	Mfn1	VE-cad
0	374	5234
0.1883	995.98	3564.63
0.3765	141.052	460.084
0.5648	771.533	5123.77
0.7531	1003.29	5002.54
0.9413	782.256	2933.75
1.1296	372.905	197.646
1.3179	56.375	1435.68
1.5062	437.072	826.265
1.6944	382.553	1918.56
1.8827	871.401	1652.65
2.071	849.781	3965.02
2.2592	1444.4	2670.2
2.4475	2114.41	3603.92
2.6358	1296.69	333.755
2.824	638.605	2645.72
3.0123	527.908	141.68
3.2006	1204.62	644.654
3.3888	586.732	849.012
3.5771	77.003	495.533
3.7654	985.951	2769.87
3.9536	414.401	1598.89
4.1419	1350.69	1444.9
4.3302	1377.16	3136.55
4.5185	1183.64	410.159
4.7067	969.346	938.323
4.895	87.36	1397.22
5.0833	947.208	474.32
5.2715	1359.16	1508.02
5.4598	1616.33	340.683
5.6481	471.262	2211.93
5.8363	452.525	4404.85
6.0246	409.818	464.32
6.2129	1243.65	229.963
6.4011	3063.41	1078.16
6.5894	1467.59	3667.45
6.7777	509.242	1405.86
6.9659	189.026	1393.16
7.1542	221.914	2333.73
7.3425	592.634	2814.02
7.5308	30.841	339.447
7.719	288.744	1172.14
7.9073	453.674	1173.5
8.0956	1599.67	1920.45
8.2838	4448.34	5312.69
8.4721	1691.11	1249.2
8.6604	359.228	99.228
8.8486	156.524	2343.69
9.0369	184.006	876.576
9.2252	244.669	837.493
9.4134	1694.79	3380.77
9.6017	1472.28	1795.45
9.79	2883.03	1641.03
9.9783	1171.9	3377.91
10.1665	1287.41	1108.17
10.3548	2796.05	330.957
10.5431	198.674	1500.62
10.7313	2859.16	2096.72
10.9196	1989.93	401.032
11.1079	3049.62	2169.05
11.2961	4710.77	1305.63
11.4844	2444.59	535.343
11.6727	3353.01	1609.16
11.8609	4371.91	3317.23
12.0492	2826.05	3107.55
12.2375	2501.89	3228.74
12.4257	3681.7	552.476
12.614	2178.44	339.395
12.8023	2292.28	1440.88
12.9906	717.383	423.85
13.1788	1314.49	1215.4
13.3671	2266.63	871.262
13.5554	2838.25	2914.62
13.7436	1516.21	1117.35
13.9319	389.124	757.476
14.1202	238.519	913.447
14.3084	438.478	1519.8
14.4967	1977.41	2294.12
14.685	1845.26	2240.04
14.8732	363.749	1369.46
15.0615	341.043	3439.83
15.2498	757.216	3993.05
15.438	200.801	3030.64
15.6263	258.62	822.487
15.8146	1091.64	2989.36
16.0029	2297.02	772.965
16.1911	2189.64	2113.91
16.3794	962.804	837.473
16.5677	905.977	2595.28
16.7559	971.712	1366.04
16.9442	981.729	12021.3
17.1325	546.749	12442.2
17.3207	1085.22	20348.8
17.509	2225.2	5674.58
17.6973	2219.9	1852.7
17.8855	1275.32	1753.06
18.0738	1902.25	2111.06
18.2621	1525.27	413.282
18.4504	915.32	2098.31
18.6386	2512.81	1257.82
18.8269	1841.87	2494.77
19.0152	2030.61	1828.9
19.2034	1458.8	1751.58
19.3917	521.674	373.637
19.58	627.671	2145.83
19.7682	879.271	1607.39
19.9565	822.968	776.441
20.1448	1010.93	91.418
20.333	739.04	1613.83
20.5213	3405.55	744.135
20.7096	4283.46	399.251
20.8978	3147.79	2697.41
21.0861	6434.6	887.184
21.2744	5428.52	2289.65
21.4627	14374.8	951.303
21.6509	6806.26	6534.69
21.8392	3620.01	3701.99
22.0275	1042.31	3785.65
22.2157	3306.24	5093.94
22.404	6296.34	1158.56
22.5923	13161.7	1334.79
22.7805	4559.69	507.683
22.9688	2603.34	916.003
23.1571	2671.31	2203.8
23.3453	4419.24	1013.89
23.5336	3427.88	500.21
23.7219	5616.71	3950.22
23.9101	2438.69	1134.37
24.0984	3726.76	347.357
24.2867	6794.61	2310.92
24.475	9417.23	1966.82
24.6632	8128.25	1801.73
24.8515	6050.91	629.429
25.0398	2210.07	898.156
25.228	5266.71	2521.6
25.4163	7600.48	1485.23
25.6046	10474.7	1779.82
25.7928	13819.4	2750.45
25.9811	4870.17	443.968
26.1694	3733.99	233.372
26.3576	4429.15	2618.35
26.5459	6236.68	111.438
26.7342	1998.44	2369.72
26.9225	1473.5	1076.15
27.1107	1023.94	4679.45
27.299	652.418	209.323
27.4873	909.749	393.317
27.6755	2782.82	383.738
27.8638	1291.63	995.934
28.0521	661.648	112.28
28.2403	191.259	107.072
28.4286	1133.34	1933.54
28.6169	1274.73	458.556
28.8051	297.818	1140.05
28.9934	638.954	2138.45
29.1817	660.014	209.533
29.3699	2540.16	4121.94
29.5582	201.441	3832.36
29.7465	669.795	3267.04
29.9348	283.003	461.625
30.123	159.415	606.628
30.3113	109.902	3178.7
30.4996	74.948	1118.35
30.6878	1075.48	655.003
30.8761	743.784	503.36
31.0644	925.905	935.761
31.2526	449.628	788.159
31.4409	722.239	2261.09
31.6292	278.043	343.441
31.8174	451.343	1156.49
32.0057	3393.29	150.628
32.194	2817.66	2195.58
32.3822	3182.05	666.112
32.5705	2241.56	2090.33
32.7588	1349.74	2329.26
32.9471	1727.56	3871.48
33.1353	68.245	1742.42
33.3236	859.395	1312.35
33.5119	880.144	4510.53
33.7001	46.669	1687.66
33.8884	1716.42	1219.76
34.0767	291.081	547.51
34.2649	1921.33	258.931
34.4532	813.614	1340.73
34.6415	1425.25	125.202
34.8297	3329.79	594.101
35.018	2823.82	1002.47
35.2063	3256.21	404.876
35.3946	164.369	723.726
35.5828	1445.55	1619.01
35.7711	404.349	516.352
35.9594	145.012	106.202
36.1476	38.401	1396.94
36.3359	609.317	829.55
36.5242	208.395	1348.67
36.7124	439.997	4116.94
36.9007	422.138	2277.2
37.089	97.228	6271.11
37.2772	567.403	10861.5
37.4655	1423.43	7092.06
37.6538	427.242	4001.93
37.842	422.977	3144.33
38.0303	1757.95	1184.35
38.2186	7920.04	4805.69
38.4069	19072.4	6778.34
38.5951	13726	4101.14
38.7834	2013.64	1190.65
38.9717	842.003	2176.09
39.1599	1575.82	2390.55
39.3482	1544.9	2824.02
39.5365	1045.12	6180.73
39.7247	359.804	1192.65
39.913	1906.69	246.916
40.1013	873.625	886.32
40.2895	1770.86	3476.22
40.4778	1764.65	133.605
40.6661	1477.07	1819.41
40.8544	1317.4	1266.81
41.0426	1586.33	768.066
41.2309	895.349	448.695
41.4192	2259.47	371.968
41.6074	3080.66	119.841
41.7957	10137.4	253.588
41.984	10434.4	816.542
42.1722	6364.73	179.735
42.3605	12477.4	2493.04
42.5488	16550.8	1508.18
42.737	11890.8	812.323
42.9253	6697.22	1491.06
43.1136	7280.59	829.631
43.3018	3082.8	736.885
43.4901	3368.41	1289.43
43.6784	7103.78	1925.02
43.8667	14393	2004.66
44.0549	15985.6	999.553
44.2432	6658.69	756.432
44.4315	3890.54	128.317
44.6197	3146.49	1477.25
44.808	3524.75	352.873
44.9963	1082.07	105.795
45.1845	3762.98	153.228
45.3728	3750.79	1757.38
45.5611	2497.73	6373.16
45.7493	2186.51	11608
45.9376	2594.02	5552.28
46.1259	5511.19	3175.84
46.3141	5485.41	2886.3
46.5024	3141.57	1333.3
46.6907	1720.88	1695.67
46.879	2015.38	92.49
47.0672	5629.07	623.873
47.2555	8128.28	955.109
47.4438	7898.9	843.674
47.632	20420.6	80.922
47.8203	28873.5	1437.54
48.0086	31527.5	2680.09
48.1968	26821.8	1794.12
48.3851	21057	1506.57
48.5734	15904.4	616.473
48.7616	10137.2	1254.32
48.9499	15145.7	3440.52
49.1382	15311.9	5184.95
49.3265	10366.5	5324.05
49.5147	8807.77	3317.39
49.703	8025.22	2840.61
49.8913	7397.19	3323.44
50.0795	7549.64	1739.29
50.2678	7697.78	3223.4
50.4561	11241.8	2064.95
50.6443	10893.9	1147.11
50.8326	8857.1	3450.49
51.0209	9667.36	2860.91
51.2091	7425.73	1846.27
51.3974	7666.94	1890.53
51.5857	12608.5	2607.12
51.7739	7064.8	418.539
51.9622	6429.34	1069.17
52.1505	10634.6	616.614
52.3388	7925.76	2068.18
52.527	10537.3	2126.71
52.7153	7082.09	6224.4
52.9036	8130.32	2076.37
53.0918	11780.2	2107.48
53.2801	21558.4	5706.84
53.4684	35202.3	3819.58
53.6566	43303.9	3203.49
53.8449	40704.9	2879.58
54.0332	26787.4	3622.24
54.2214	26002.1	2516.1
54.4097	41274.9	3571.31
54.598	43218.2	2618.37
54.7862	42026.2	14578.3
54.9745	57943.7	9264.74
55.1628	59935.2	13948.7
55.3511	47995.9	4963.82
55.5393	26260.7	5911.06
55.7276	26573.7	3106.62
55.9159	41652.7	2434.76
56.1041	52350.5	5625.56
56.2924	48189.3	6788.59
56.4807	25725.4	378.467
56.6689	32541.3	6380.06
56.8572	31727.5	2464.92
57.0455	14607.4	1318.04
57.2337	6838.46	4292.55
57.422	3535.12	2081.32
57.6103	2660.66	1629.44
57.7985	4352.99	908.513
57.9868	2328.2	540.781
58.1751	7606.68	1123.81
58.3634	10294.5	94.631
58.5516	12153.1	1897.91
58.7399	6064.96	1036.78
58.9282	5754.64	6186.12
59.1164	5639.56	3083.3
59.3047	3599.74	1327.49
59.493	3825.53	2289.13
59.6812	1867.46	426.398
59.8695	2326.52	2070.42
60.0578	2549.03	1661.03
60.246	3764.95	4545.56
60.4343	2926.5	16255.1
60.6226	2013.81	25945.2
60.8109	2226.01	10123.6
60.9991	1555.21	6535.65
61.1874	2244.52	7526.56
61.3757	1583.99	1133.62
61.5639	1782.63	1486.12
61.7522	3117.14	3306.09
61.9405	5097.31	3758.33
62.1287	667.856	1666.53
62.317	2544.57	4467.77
62.5053	3326.93	6148.62
62.6935	7234.97	7371.03
62.8818	6437.21	3719.28
63.0701	2192.23	1453.6
63.2583	803.908	1017.56
63.4466	2374.05	2440.14
63.6349	3626.33	1011.5
63.8232	2430.11	6856.87
64.0114	3596.24	1600.24
64.1997	5195.94	809.386
64.388	8097.34	5589.62
64.5762	11042.2	2210.82
64.7645	27879.9	3122
64.9528	28625.7	796.458
65.141	9817.7	667.576
65.3293	8570	7348

## Sheet: SF1j
			X axis (distance)	Mfn1 (signal intensity)	VE-cad (signal intensity)
			0	374	5234
			0.1883	995.98	3564.63
			0.3765	141.052	460.084
			0.5648	771.533	5123.77
			0.7531	1003.29	5002.54
			0.9413	782.256	2933.75
			1.1296	372.905	197.646
			1.3179	56.375	1435.68
			1.5062	437.072	826.265
			1.6944	382.553	1918.56
			1.8827	871.401	1652.65
			2.071	849.781	3965.02
			2.2592	1444.4	2670.2
			2.4475	2114.41	3603.92
			2.6358	1296.69	333.755
			2.824	638.605	2645.72
			3.0123	527.908	141.68
			3.2006	1204.62	644.654
			3.3888	586.732	849.012
			3.5771	77.003	495.533
			3.7654	985.951	2769.87
			3.9536	414.401	1598.89
			4.1419	1350.69	1444.9
			4.3302	1377.16	3136.55
			4.5185	1183.64	410.159
			4.7067	969.346	938.323
			4.895	87.36	1397.22
			5.0833	947.208	474.32
			5.2715	1359.16	1508.02
			5.4598	1616.33	340.683
			5.6481	471.262	2211.93
			5.8363	452.525	4404.85
			6.0246	409.818	464.32
			6.2129	1243.65	229.963
			6.4011	3063.41	1078.16
			6.5894	1467.59	3667.45
			6.7777	509.242	1405.86
			6.9659	189.026	1393.16
			7.1542	221.914	2333.73
			7.3425	592.634	2814.02
			7.5308	30.841	339.447
			7.719	288.744	1172.14
			7.9073	453.674	1173.5
			8.0956	1599.67	1920.45
			8.2838	4448.34	5312.69
			8.4721	1691.11	1249.2
			8.6604	359.228	99.228
			8.8486	156.524	2343.69
			9.0369	184.006	876.576
			9.2252	244.669	837.493
			9.4134	1694.79	3380.77
			9.6017	1472.28	1795.45
			9.79	2883.03	1641.03
			9.9783	1171.9	3377.91
			10.1665	1287.41	1108.17
			10.3548	2796.05	330.957
			10.5431	198.674	1500.62
			10.7313	2859.16	2096.72
			10.9196	1989.93	401.032
			11.1079	3049.62	2169.05
			11.2961	4710.77	1305.63
			11.4844	2444.59	535.343
			11.6727	3353.01	1609.16
			11.8609	4371.91	3317.23
			12.0492	2826.05	3107.55
			12.2375	2501.89	3228.74
			12.4257	3681.7	552.476
			12.614	2178.44	339.395
			12.8023	2292.28	1440.88
			12.9906	717.383	423.85
			13.1788	1314.49	1215.4
			13.3671	2266.63	871.262
			13.5554	2838.25	2914.62
			13.7436	1516.21	1117.35
			13.9319	389.124	757.476
			14.1202	238.519	913.447
			14.3084	438.478	1519.8
			14.4967	1977.41	2294.12
			14.685	1845.26	2240.04
			14.8732	363.749	1369.46
			15.0615	341.043	3439.83
			15.2498	757.216	3993.05
			15.438	200.801	3030.64
			15.6263	258.62	822.487
			15.8146	1091.64	2989.36
			16.0029	2297.02	772.965
			16.1911	2189.64	2113.91
			16.3794	962.804	837.473
			16.5677	905.977	2595.28
			16.7559	971.712	1366.04
			16.9442	981.729	12021.3
			17.1325	546.749	12442.2
			17.3207	1085.22	20348.8
			17.509	2225.2	5674.58
			17.6973	2219.9	1852.7
			17.8855	1275.32	1753.06
			18.0738	1902.25	2111.06
			18.2621	1525.27	413.282
			18.4504	915.32	2098.31
			18.6386	2512.81	1257.82
			18.8269	1841.87	2494.77
			19.0152	2030.61	1828.9
			19.2034	1458.8	1751.58
			19.3917	521.674	373.637
			19.58	627.671	2145.83
			19.7682	879.271	1607.39
			19.9565	822.968	776.441
			20.1448	1010.93	91.418
			20.333	739.04	1613.83
			20.5213	3405.55	744.135
			20.7096	4283.46	399.251
			20.8978	3147.79	2697.41
			21.0861	6434.6	887.184
			21.2744	5428.52	2289.65
			21.4627	14374.8	951.303
			21.6509	6806.26	6534.69
			21.8392	3620.01	3701.99
			22.0275	1042.31	3785.65
			22.2157	3306.24	5093.94
			22.404	6296.34	1158.56
			22.5923	13161.7	1334.79
			22.7805	4559.69	507.683
			22.9688	2603.34	916.003
			23.1571	2671.31	2203.8
			23.3453	4419.24	1013.89
			23.5336	3427.88	500.21
			23.7219	5616.71	3950.22
			23.9101	2438.69	1134.37
			24.0984	3726.76	347.357
			24.2867	6794.61	2310.92
			24.475	9417.23	1966.82
			24.6632	8128.25	1801.73
			24.8515	6050.91	629.429
			25.0398	2210.07	898.156
			25.228	5266.71	2521.6
			25.4163	7600.48	1485.23
			25.6046	10474.7	1779.82
			25.7928	13819.4	2750.45
			25.9811	4870.17	443.968
			26.1694	3733.99	233.372
			26.3576	4429.15	2618.35
			26.5459	6236.68	111.438
			26.7342	1998.44	2369.72
			26.9225	1473.5	1076.15
			27.1107	1023.94	4679.45
			27.299	652.418	209.323
			27.4873	909.749	393.317
			27.6755	2782.82	383.738
			27.8638	1291.63	995.934
			28.0521	661.648	112.28
			28.2403	191.259	107.072
			28.4286	1133.34	1933.54
			28.6169	1274.73	458.556
			28.8051	297.818	1140.05
			28.9934	638.954	2138.45
			29.1817	660.014	209.533
			29.3699	2540.16	4121.94
			29.5582	201.441	3832.36
			29.7465	669.795	3267.04
			29.9348	283.003	461.625
			30.123	159.415	606.628
			30.3113	109.902	3178.7
			30.4996	74.948	1118.35
			30.6878	1075.48	655.003
			30.8761	743.784	503.36
			31.0644	925.905	935.761
			31.2526	449.628	788.159
			31.4409	722.239	2261.09
			31.6292	278.043	343.441
			31.8174	451.343	1156.49
			32.0057	3393.29	150.628
			32.194	2817.66	2195.58
			32.3822	3182.05	666.112
			32.5705	2241.56	2090.33
			32.7588	1349.74	2329.26
			32.9471	1727.56	3871.48
			33.1353	68.245	1742.42
			33.3236	859.395	1312.35
			33.5119	880.144	4510.53
			33.7001	46.669	1687.66
			33.8884	1716.42	1219.76
			34.0767	291.081	547.51
			34.2649	1921.33	258.931
			34.4532	813.614	1340.73
			34.6415	1425.25	125.202
			34.8297	3329.79	594.101
			35.018	2823.82	1002.47
			35.2063	3256.21	404.876
			35.3946	164.369	723.726
			35.5828	1445.55	1619.01
			35.7711	404.349	516.352
			35.9594	145.012	106.202
			36.1476	38.401	1396.94
			36.3359	609.317	829.55
			36.5242	208.395	1348.67
			36.7124	439.997	4116.94
			36.9007	422.138	2277.2
			37.089	97.228	6271.11
			37.2772	567.403	10861.5
			37.4655	1423.43	7092.06
			37.6538	427.242	4001.93
			37.842	422.977	3144.33
			38.0303	1757.95	1184.35
			38.2186	7920.04	4805.69
			38.4069	19072.4	6778.34
			38.5951	13726	4101.14
			38.7834	2013.64	1190.65
			38.9717	842.003	2176.09
			39.1599	1575.82	2390.55
			39.3482	1544.9	2824.02
			39.5365	1045.12	6180.73
			39.7247	359.804	1192.65
			39.913	1906.69	246.916
			40.1013	873.625	886.32
			40.2895	1770.86	3476.22
			40.4778	1764.65	133.605
			40.6661	1477.07	1819.41
			40.8544	1317.4	1266.81
			41.0426	1586.33	768.066
			41.2309	895.349	448.695
			41.4192	2259.47	371.968
			41.6074	3080.66	119.841
			41.7957	10137.4	253.588
			41.984	10434.4	816.542
			42.1722	6364.73	179.735
			42.3605	12477.4	2493.04
			42.5488	16550.8	1508.18
			42.737	11890.8	812.323
			42.9253	6697.22	1491.06
			43.1136	7280.59	829.631
			43.3018	3082.8	736.885
			43.4901	3368.41	1289.43
			43.6784	7103.78	1925.02
			43.8667	14393	2004.66
			44.0549	15985.6	999.553
			44.2432	6658.69	756.432
			44.4315	3890.54	128.317
			44.6197	3146.49	1477.25
			44.808	3524.75	352.873
			44.9963	1082.07	105.795
			45.1845	3762.98	153.228
			45.3728	3750.79	1757.38
			45.5611	2497.73	6373.16
			45.7493	2186.51	11608
			45.9376	2594.02	5552.28
			46.1259	5511.19	3175.84
			46.3141	5485.41	2886.3
			46.5024	3141.57	1333.3
			46.6907	1720.88	1695.67
			46.879	2015.38	92.49
			47.0672	5629.07	623.873
			47.2555	8128.28	955.109
			47.4438	7898.9	843.674
			47.632	20420.6	80.922
			47.8203	28873.5	1437.54
			48.0086	31527.5	2680.09
			48.1968	26821.8	1794.12
			48.3851	21057	1506.57
			48.5734	15904.4	616.473
			48.7616	10137.2	1254.32
			48.9499	15145.7	3440.52
			49.1382	15311.9	5184.95
			49.3265	10366.5	5324.05
			49.5147	8807.77	3317.39
			49.703	8025.22	2840.61
			49.8913	7397.19	3323.44
			50.0795	7549.64	1739.29
			50.2678	7697.78	3223.4
			50.4561	11241.8	2064.95
			50.6443	10893.9	1147.11
			50.8326	8857.1	3450.49
			51.0209	9667.36	2860.91
			51.2091	7425.73	1846.27
			51.3974	7666.94	1890.53
			51.5857	12608.5	2607.12
			51.7739	7064.8	418.539
			51.9622	6429.34	1069.17
			52.1505	10634.6	616.614
			52.3388	7925.76	2068.18
			52.527	10537.3	2126.71
			52.7153	7082.09	6224.4
			52.9036	8130.32	2076.37
			53.0918	11780.2	2107.48
			53.2801	21558.4	5706.84
			53.4684	35202.3	3819.58
			53.6566	43303.9	3203.49
			53.8449	40704.9	2879.58
			54.0332	26787.4	3622.24
			54.2214	26002.1	2516.1
			54.4097	41274.9	3571.31
			54.598	43218.2	2618.37
			54.7862	42026.2	14578.3
			54.9745	57943.7	9264.74
			55.1628	59935.2	13948.7
			55.3511	47995.9	4963.82
			55.5393	26260.7	5911.06
			55.7276	26573.7	3106.62
			55.9159	41652.7	2434.76
			56.1041	52350.5	5625.56
			56.2924	48189.3	6788.59
			56.4807	25725.4	378.467
			56.6689	32541.3	6380.06
			56.8572	31727.5	2464.92
			57.0455	14607.4	1318.04
			57.2337	6838.46	4292.55
			57.422	3535.12	2081.32
			57.6103	2660.66	1629.44
			57.7985	4352.99	908.513
			57.9868	2328.2	540.781
			58.1751	7606.68	1123.81
			58.3634	10294.5	94.631
			58.5516	12153.1	1897.91
			58.7399	6064.96	1036.78
			58.9282	5754.64	6186.12
			59.1164	5639.56	3083.3
			59.3047	3599.74	1327.49
			59.493	3825.53	2289.13
			59.6812	1867.46	426.398
			59.8695	2326.52	2070.42
			60.0578	2549.03	1661.03
			60.246	3764.95	4545.56
			60.4343	2926.5	16255.1
			60.6226	2013.81	25945.2
			60.8109	2226.01	10123.6
			60.9991	1555.21	6535.65
			61.1874	2244.52	7526.56
			61.3757	1583.99	1133.62
			61.5639	1782.63	1486.12
			61.7522	3117.14	3306.09
			61.9405	5097.31	3758.33
			62.1287	667.856	1666.53
			62.317	2544.57	4467.77
			62.5053	3326.93	6148.62
			62.6935	7234.97	7371.03
			62.8818	6437.21	3719.28
			63.0701	2192.23	1453.6
			63.2583	803.908	1017.56
			63.4466	2374.05	2440.14
			63.6349	3626.33	1011.5
			63.8232	2430.11	6856.87
			64.0114	3596.24	1600.24
			64.1997	5195.94	809.386
			64.388	8097.34	5589.62
			64.5762	11042.2	2210.82
			64.7645	27879.9	3122
			64.9528	28625.7	796.458
			65.141	9817.7	667.576
			65.3293	8570	7348

## Sheet: SF2d
	Area of VE-cadherin							Area of β-catenin
		siControl	siMfn2	siMfn1					siControl	siMfn2	siMfn1
	Data #1	64.892	42.9864	73.3975				Data #1	106.053	74.7641	105.353
	Data #2	80.9872	68.2937	71.0106				Data #2	100	57.5925	125.86
	Data #3	100.872	30.1059	66.9628				Data #3	80.2945	79.2598	122.25
	Data #4	100	45.7886	73.062				Data #4	119.681	78.8448	82.9358
	Data #5	61.1604	35.1987					Data #5	81.2093		98.5378
	Data #6		32.0748					Data #6			100.246
	Data #7		26.1955

## Sheet: SF2e
	Control							Mfn2-KD
	Exp#1	Exp#2	Exp#3	Exp#4	Exp#5			Exp#1	Exp#2	Exp#3	Exp#4	Exp#5
Time (h)	Res.(ohm)	Res.(ohm)	Res.(ohm)	Res.(ohm)	Res.(ohm)			Res.(ohm)	Res.(ohm)	Res.(ohm)	Res.(ohm)	Res.(ohm)
0.00826417	2690.5	2445.6	2078.9	2289	2092.5			1743.6	1619.7	2047.5	1743.6	1619.7
0.0165975	2682	2463.6	2078.7	2283.6	2088.6			1743.3	1616.2	2050.7	1743.3	1616.2
0.0249308	2675.6	2495.6	2075.9	2278	2086.4			1743.6	1615.6	2051.3	1743.6	1615.6
0.0332642	2669.2	2522.8	2073.1	2276.1	2082.1			1743.7	1615.8	2055.1	1743.7	1615.8
0.0415975	2664	2539.1	2074.5	2269	2079.5			1744.2	1613.6	2056.5	1744.2	1613.6
0.0499306	2659	2563	2069.6	2268.2	2073.8			1742.5	1614.4	2059.7	1742.5	1614.4
0.0582639	2653.5	2588.3	2060.1	2264.1	2073.4			1743.2	1613.3	2060.9	1743.2	1613.3
0.0665972	2650.1	2598.8	2054.5	2264.6	2070.5			1743.5	1613.9	2062	1743.5	1613.9
0.0749306	2639.8	2614.6	2048.8	2268.8	2064.7			1745.2	1615.3	2062.3	1745.2	1615.3
0.0832639	2633.9	2625.3	2042.8	2274.9	2059.9			1743.9	1615.8	2063.3	1743.9	1615.8
0.0915969	2627.5	2636.4	2041.3	2278.6	2054.4			1742.9	1614.9	2064.2	1742.9	1614.9
0.0999303	2621.9	2637.4	2035.5	2283.7	2048.9			1740.7	1615.8	2063.5	1740.7	1615.8
0.108264	2616.7	2643.6	2037.6	2284.7	2044.6			1742.2	1614.1	2063.1	1742.2	1614.1
0.116597	2611.4	2652.3	2032.5	2287.4	2042.7			1744.8	1615.8	2063.1	1744.8	1615.8
0.124931	2608.4	2655.1	2027.2	2293.2	2042.9			1746	1617.5	2063.7	1746	1617.5
0.133264	2602.7	2655.6	2026.9	2296.4	2040.6			1742.9	1617	2063.5	1742.9	1617
0.141597	2599.9	2653.8	2026	2295.5	2037.1			1741.3	1616.6	2059.1	1741.3	1616.6
0.149931	2593.9	2654.4	2021.1	2301.8	2034.7			1741.6	1616.2	2058.2	1741.6	1616.2
0.158264	2591.1	2650.9	2018.3	2304	2030			1741.4	1616.9	2057.7	1741.4	1616.9
0.166597	2585.5	2645.4	2015.8	2304.7	2025.7			1741.6	1618.2	2058.5	1741.6	1618.2
0.17493	2582.2	2636.5	2015.5	2309.8	2023.4			1743.8	1620.1	2060.9	1743.8	1620.1
0.183263	2574.8	2629.3	2014.5	2313.8	2021.8			1742.9	1618.2	2061.6	1742.9	1618.2
0.191597	2573.2	2620.6	2015.8	2314.6	2019.5			1740.7	1616.8	2063.9	1740.7	1616.8
0.19993	2569.7	2611.2	2013.2	2314.6	2018.1			1741.5	1617.9	2065.4	1741.5	1617.9
0.208263	2564.7	2595.9	2013.9	2313.3	2018.7			1741.4	1617.7	2066.4	1741.4	1617.7
0.216597	2567.5	2589.4	2017.5	2315	2015.6			1740.9	1615	2067.7	1740.9	1615
0.22493	2561.4	2591	2017	2314	2011.6			1745.5	1615.4	2062.5	1745.5	1615.4
0.233263	2558.1	2588.7	2017.3	2315.2	2008.9			1743.9	1616	2062.4	1743.9	1616
0.241596	2550.5	2585.1	2020.5	2312.7	2004.2			1742	1616	2065.3	1742	1616
0.24993	2544.8	2572.1	2022.8	2309.5	2000.1			1745.4	1614.4	2065.8	1745.4	1614.4
0.258263	2538.4	2567.1	2023.9	2304.4	1997.9			1746.8	1613.8	2065.4	1746.8	1613.8
0.266596	2533.2	2558.4	2027.5	2304.3	1997.6			1751.8	1613.1	2065.2	1751.8	1613.1
0.27493	2527.1	2550.9	2025.7	2300.4	1998.5			1753.1	1610.1	2065.4	1753.1	1610.1
0.283263	2525.7	2543.7	2023	2306.2	1995.8			1757.7	1609.4	2066.9	1757.7	1609.4
0.291597	2527.1	2543.5	2020.7	2310.8	1992.8			1761.4	1609.4	2070.2	1761.4	1609.4
0.29993	2527.1	2539.7	2018.7	2310.9	1992.3			1762.7	1609	2069.3	1762.7	1609
0.308263	2526.1	2543.8	2013.3	2307.7	1991.8			1762.2	1605.8	2071.5	1762.2	1605.8
0.316597	2523	2536.8	2015.4	2301.8	1992.4			1759.4	1605.8	2072	1759.4	1605.8
0.32493	2525.6	2532.7	2014.9	2302.2	1991.2			1755.8	1610.2	2071.2	1755.8	1610.2
0.333263	2525.4	2525.8	2014.4	2304.1	1989.9			1758	1610.1	2073.1	1758	1610.1
0.341596	2521.5	2516.5	2012.4	2303.9	1990.2			1756.3	1610.8	2070.7	1756.3	1610.8
0.34993	2517.9	2514.2	2012.2	2303.3	1988			1755.3	1611.6	2069.6	1755.3	1611.6
0.358263	2518.9	2516.4	2013.8	2302	1989.5			1753.4	1612	2066.5	1753.4	1612
0.366597	2517.3	2519.6	2008.8	2302.7	1989.4			1751.7	1611.2	2066.1	1751.7	1611.2
0.37493	2519.9	2518.8	2006.1	2299.6	1987.6			1748.3	1610.8	2067.5	1748.3	1610.8
0.383263	2513.9	2518.8	2001.5	2298.9	1988.7			1748.4	1610.3	2067.9	1748.4	1610.3
0.391597	2514.6	2525.6	1997.9	2297.3	1986.6			1749.4	1608.8	2067.5	1749.4	1608.8
0.39993	2504.1	2521.3	1991.6	2296	1982.5			1745.3	1611.8	2069.3	1745.3	1611.8
0.408264	2503.9	2521.2	1994.1	2297.7	1980.3			1743.8	1613.5	2068.1	1743.8	1613.5
0.416597	2500.8	2513.9	1993.8	2297.6	1981.2			1743.8	1614.5	2068.6	1743.8	1614.5
0.424931	2496.7	2512.9	1994.8	2303.3	1980.7			1739.5	1617.6	2068.4	1739.5	1617.6
0.433264	2497.5	2511	1989.4	2304.1	1979.6			1738.2	1618.6	2072.5	1738.2	1618.6
0.441598	2493.8	2509.1	1988	2301.5	1978.5			1736.9	1618.2	2071.3	1736.9	1618.2
0.449931	2490.6	2511.4	1990.6	2300.9	1978.5			1735.5	1617	2067.7	1735.5	1617
0.458264	2488	2509.1	1991.6	2302.6	1976			1733.4	1616.6	2067.6	1733.4	1616.6
0.466598	2490.7	2506	1993.7	2303.8	1974.9			1733.1	1617.1	2063.9	1733.1	1617.1
0.474931	2493	2501.7	1991.6	2306.9	1972.9			1732.5	1615	2067.2	1732.5	1615
0.483265	2493	2504	1993.6	2308	1972.2			1731.7	1617.7	2068.4	1731.7	1617.7
0.491598	2494.2	2505.8	1993.4	2309.2	1973			1732.7	1617.4	2064.4	1732.7	1617.4
0.499932	2496.1	2509.5	1994	2309.4	1969.9			1732.8	1615.7	2063.3	1732.8	1615.7
0.508265	2497	2509.6	1992.2	2304	1968.5			1735.3	1616.4	2064.1	1735.3	1616.4
0.516598	2494.9	2505.8	1992.9	2302.2	1967.2			1738	1616.1	2064.8	1738	1616.1
0.524931	2494.7	2503.4	1992.8	2302.8	1964.2			1735.6	1617.7	2066.7	1735.6	1617.7
0.533264	2493.7	2496	1990.7	2296.7	1963.6			1734.7	1615.5	2068.9	1734.7	1615.5
0.541598	2489.2	2491.3	1988.7	2294.7	1963.1			1732.1	1613.4	2073	1732.1	1613.4
0.549931	2491.1	2495.8	1991	2295.2	1965.3			1734.1	1611.7	2075.3	1734.1	1611.7
0.558264	2485.4	2501.8	1991.2	2298.6	1965.6			1734	1609.5	2073.2	1734	1609.5
0.566597	2486	2502.7	1990.7	2298.2	1966.9			1733.7	1607.8	2075.8	1733.7	1607.8
0.574931	2478.2	2500.7	1990.5	2297.2	1968.8			1733	1607.8	2072.7	1733	1607.8
0.583264	2480.7	2495.5	1990.3	2300.1	1967.6			1731.4	1605.7	2070.9	1731.4	1605.7
0.591597	2485.2	2496.8	1993.8	2301.1	1965.8			1731.1	1604.1	2069.2	1731.1	1604.1
0.599931	2486.2	2498.8	1994.7	2304.9	1962.6			1729.5	1604.3	2068	1729.5	1604.3
0.608264	2488.9	2493	1996.8	2305.5	1965.3			1727.7	1604.7	2066.8	1727.7	1604.7
0.616597	2487.8	2501.6	1997.1	2307.1	1966			1725.4	1603.1	2062	1725.4	1603.1
0.624931	2490.9	2503	1993.6	2308.1	1962.6			1722.7	1603.2	2057.4	1722.7	1603.2
0.633264	2491.1	2497.7	1997.6	2303.9	1963.8			1720.7	1604.6	2055.8	1720.7	1604.6
0.641597	2491.9	2500.8	1999.9	2304.7	1964.9			1716.2	1605	2055.9	1716.2	1605
0.649931	2493	2504.1	2002	2301.9	1963.8			1715.2	1604.3	2055.3	1715.2	1604.3
0.658264	2496.5	2506	2002.3	2299.7	1961.7			1711	1602	2051.6	1711	1602
0.666597	2495.5	2499.4	2003.4	2295.8	1963.3			1711.9	1602.6	2050.9	1711.9	1602.6
0.674931	2494.9	2496.7	2007.3	2298.6	1963.1			1708.5	1603.6	2047.4	1708.5	1603.6
0.683264	2495.4	2492.1	2006.9	2299.7	1962.4			1712	1602.8	2048	1712	1602.8
0.691598	2496.9	2494.7	2003.4	2300.8	1961.9			1714.4	1599.8	2051.2	1714.4	1599.8
0.699931	2498.6	2495.9	2004.7	2297.5	1961.5			1711	1601.4	2052.5	1711	1601.4
0.708264	2499.3	2494.2	2006.4	2293.9	1960.5			1709.6	1603	2058.1	1709.6	1603
0.716598	2495.4	2488.9	2003	2290.6	1958.5			1711.4	1602.6	2061.4	1711.4	1602.6
0.724931	2498.8	2489.2	1997.7	2290.4	1958			1711.8	1603.6	2060.9	1711.8	1603.6
0.733264	2497	2494.7	1994.2	2291.3	1957.8			1711.2	1600.6	2061.5	1711.2	1600.6
0.741597	2497.9	2496.5	1997.4	2293.5	1953.1			1707.7	1599.7	2062.4	1707.7	1599.7
0.749931	2494.5	2500.1	2001.6	2295.2	1951.7			1708.1	1598.9	2063.1	1708.1	1598.9
0.758264	2496.1	2500	2005.6	2294.5	1948.5			1707.6	1601.4	2066.4	1707.6	1601.4
0.766597	2497.8	2497.4	2010.3	2296.5	1948.8			1700.2	1601.8	2068.2	1700.2	1601.8
0.774931	2499	2492	2010.3	2298	1947.6			1699.9	1602.9	2070.1	1699.9	1602.9
0.783264	2500.5	2495.6	2014.1	2298.9	1948.3			1701.7	1601.1	2074.2	1701.7	1601.1
0.791597	2497.7	2502.9	2017.3	2300.1	1949.4			1703	1599.2	2074.4	1703	1599.2
0.799931	2498	2497.9	2022.3	2297	1950.1			1704.5	1600.2	2076.8	1704.5	1600.2
0.808264	2493	2493.6	2020.7	2300.3	1950.4			1706.8	1601.8	2076.9	1706.8	1601.8
0.816597	2490.9	2486.9	2021.9	2307.1	1952			1708.3	1603.2	2075.7	1708.3	1603.2
0.824931	2491.2	2483.4	2019.8	2311	1954			1707.8	1601.4	2077.3	1707.8	1601.4
0.833264	2486.6	2479.6	2018.2	2309.9	1954.2			1713.5	1606.2	2075.5	1713.5	1606.2
0.841597	2484.1	2477.1	2013.4	2305.8	1955.1			1716.7	1608.6	2077.5	1716.7	1608.6
0.849931	2483.4	2477.5	2011.1	2306.5	1955.5			1715	1611.3	2079.8	1715	1611.3
0.858265	2487	2471.3	2009.2	2304	1957.1			1714	1614.3	2079.8	1714	1614.3
0.866598	2488.8	2473.3	2010.1	2306.5	1954.4			1714.5	1616	2077.8	1714.5	1616
0.874932	2484.4	2476.8	2007.6	2310.8	1956.4			1715.9	1616.2	2076.6	1715.9	1616.2
0.883265	2482.4	2482	2011.1	2317.5	1957.4			1720.1	1616.4	2073.2	1720.1	1616.4
0.891599	2482.3	2479.1	2011.7	2320.4	1957.4			1718.9	1615	2071	1718.9	1615
0.899932	2485	2477	2012.9	2321.5	1958.4			1715.4	1609.4	2072.2	1715.4	1609.4
0.908265	2488.3	2483.9	2019.5	2325.2	1958.2			1711.3	1610	2073.9	1711.3	1610
0.916598	2486.2	2483.5	2017.4	2321.7	1958.4			1712.6	1610.4	2069.7	1712.6	1610.4
0.924932	2487.8	2482	2018.1	2322.9	1958.7			1711.4	1611	2070.1	1711.4	1611
0.933265	2487.6	2478.2	2020.6	2324.8	1955.9			1707.2	1611.7	2065.6	1707.2	1611.7
0.941599	2483.3	2482.2	2020.9	2323.1	1957.7			1707.5	1612.6	2064.2	1707.5	1612.6
0.949932	2489.4	2469.3	2019.3	2321.7	1956			1707.7	1611.2	2064.2	1707.7	1611.2
0.958266	2490.4	2469	2013.8	2322.9	1956			1708.6	1610.3	2060.2	1708.6	1610.3
0.966599	2488.3	2469.4	2015.7	2329.6	1956.2			1707.2	1609.3	2056.4	1707.2	1609.3
0.974932	2489.1	2471.4	2014.3	2329.9	1955.8			1709.7	1609.6	2055	1709.7	1609.6
0.983266	2491.6	2465	2015.1	2332.8	1957.3			1708.5	1609	2052.6	1708.5	1609
0.991599	2490.9	2467.7	2015.9	2329.3	1954.4			1710.3	1608.2	2052.3	1710.3	1608.2
0.999932	2493.1	2473.4	2015.1	2328	1952.3			1706.1	1609.9	2055.3	1706.1	1609.9
1.00827	2488	2478.2	2012.3	2325.8	1953			1707.2	1606.3	2057.5	1707.2	1606.3
1.0166	2492.9	2474	2009.9	2323	1952.3			1707.3	1604.2	2062.9	1707.3	1604.2
1.02493	2494.5	2475.6	2007.8	2322.9	1952.5			1706.6	1602.9	2060	1706.6	1602.9
1.03327	2496	2481	2012	2321.9	1955.5			1707	1603.7	2061.2	1707	1603.7
1.0416	2496.8	2482	2005.8	2321.9	1957.3			1710.3	1601.7	2059.3	1710.3	1601.7
1.04993	2493.5	2481.9	2004.8	2319.3	1955.7			1711.8	1604	2058	1711.8	1604
1.05827	2489	2476.4	2000.9	2321.4	1955.7			1706.9	1606.5	2058	1706.9	1606.5
1.0666	2482.5	2479	1996.2	2325.5	1957			1702.9	1606.8	2056.9	1702.9	1606.8
1.07493	2482.5	2484.6	1995.1	2325.3	1955.2			1700.7	1605.5	2056.3	1700.7	1605.5
1.08327	2478.4	2485.4	1993.4	2329.4	1954.8			1696	1605.3	2055.2	1696	1605.3
1.0916	2472.3	2482.2	1994.8	2326.3	1954.8			1692.3	1603.1	2050	1692.3	1603.1
1.09993	2467.9	2484.2	1992.5	2323.4	1954.8			1693.9	1604.6	2049.8	1693.9	1604.6
1.10827	2467.3	2484.1	1993.7	2326.6	1957.7			1694.6	1606.4	2051.4	1694.6	1606.4
1.1166	2468.1	2486.6	1992.8	2323.9	1958.2			1693.7	1607	2047.2	1693.7	1607
1.12493	2471	2486.7	1993.8	2322.7	1960			1691.8	1603.7	2044.1	1691.8	1603.7
1.13326	2474.1	2491.8	1989.1	2326.5	1959.5			1692.7	1604	2043.7	1692.7	1604
1.1416	2472.1	2488.2	1988.3	2325.6	1958.6			1693.1	1604.4	2041	1693.1	1604.4
1.14993	2472.7	2484.3	1987.7	2324.8	1958.2			1692.9	1603.3	2038.7	1692.9	1603.3
1.15827	2474.5	2477.7	1987	2326.7	1957.7			1691.6	1606.1	2038	1691.6	1606.1
1.1666	2471.9	2481.4	1985.7	2323.8	1957			1690	1608.1	2039.6	1690	1608.1
1.17493	2476	2483.2	1985.2	2322.3	1953.9			1690	1612.2	2042.2	1690	1612.2
1.18327	2477.8	2483.4	1985.3	2320.9	1953.9			1690.2	1614.2	2046	1690.2	1614.2
1.1916	2477	2478	1983.6	2316.4	1955.5			1688.7	1615.2	2049.6	1688.7	1615.2
1.19993	2473.6	2474.3	1976.5	2308.1	1958			1688.8	1614.4	2053.6	1688.8	1614.4
1.20827	2471.1	2475.3	1974.1	2308.6	1959.5			1687.8	1615.5	2058	1687.8	1615.5
1.2166	2466.5	2480.7	1975.4	2305.7	1963.8			1688.9	1615.1	2059.7	1688.9	1615.1
1.22493	2463.6	2477.1	1973	2303.3	1965.4			1689.2	1616.2	2055.6	1689.2	1616.2
1.23327	2466.8	2484.8	1969.5	2299.3	1966.8			1687.7	1613	2056.7	1687.7	1613
1.2416	2463.7	2479.8	1969.4	2302.9	1966.3			1688.8	1614.2	2060.6	1688.8	1614.2
1.24993	2467.2	2485.9	1969.6	2304.8	1962.6			1690.1	1616.2	2060.3	1690.1	1616.2
1.25827	2471	2482.8	1969.7	2305.7	1961			1688.4	1615	2056.8	1688.4	1615
1.2666	2471	2487.4	1970.8	2306.8	1961			1689.7	1611.7	2049.7	1689.7	1611.7
1.27493	2473	2479.7	1967.6	2305.9	1958.5			1687.3	1613	2044	1687.3	1613
1.28327	2468.9	2483.1	1969	2307.1	1958.8			1684.3	1610	2040.1	1684.3	1610
1.2916	2468	2483.7	1966.8	2314.7	1956.3			1684.4	1608.6	2038.8	1684.4	1608.6
1.29993	2466.2	2483.1	1970.6	2322.9	1957.4			1685.4	1606.3	2036.7	1685.4	1606.3
1.30827	2469.5	2476.2	1970.1	2325.8	1956.3			1687.5	1605.9	2033.4	1687.5	1605.9
1.3166	2475.8	2476.3	1969.3	2322.1	1952.7			1685.4	1605.4	2030.6	1685.4	1605.4
1.32493	2476.2	2474.5	1973.8	2315.6	1950.7			1683.5	1606.7	2032	1683.5	1606.7
1.33327	2477	2476.2	1970.9	2310.1	1950.4			1684.5	1610.4	2032.1	1684.5	1610.4
1.3416	2478.4	2475.7	1969.5	2303.3	1950.4			1685.3	1611.2	2029.5	1685.3	1611.2
1.34993	2479.2	2475.4	1971.3	2301.6	1949			1686.6	1612.2	2030.2	1686.6	1612.2
1.35827	2478.2	2473.5	1967.4	2303.7	1944.7			1688.9	1610.4	2031.1	1688.9	1610.4
1.3666	2482.1	2477.8	1970.6	2308.1	1947.5			1690	1610.6	2034	1690	1610.6
1.37493	2483	2482.4	1969.7	2309.1	1947.3			1689.1	1611.6	2034.5	1689.1	1611.6
1.38327	2489.1	2489	1971.3	2310.8	1948.9			1688.5	1611.6	2036.5	1688.5	1611.6
1.3916	2486	2487.3	1967.8	2313.1	1946.4			1689.2	1611.7	2034.6	1689.2	1611.7
1.39993	2484	2486.7	1967.2	2310.5	1941.2			1687.8	1609.1	2033.7	1687.8	1609.1
1.40827	2483.4	2480.6	1973	2304.1	1937.3			1686.8	1608.1	2035.7	1686.8	1608.1
1.4166	2481.6	2484	1980.5	2301	1933.7			1682.5	1605.4	2036.8	1682.5	1605.4
1.42493	2479.2	2479.7	1984.7	2299.5	1931.4			1682.1	1606.4	2033.9	1682.1	1606.4
1.43327	2480.7	2475.7	1985.9	2297.3	1933			1681.1	1606.2	2030.6	1681.1	1606.2
1.4416	2478.5	2475.4	1988.4	2289.3	1930.8			1679.6	1601.3	2030	1679.6	1601.3
1.44993	2476.1	2473.1	1991.2	2285.3	1931.2			1675.5	1597.3	2028.7	1675.5	1597.3
1.45827	2474.7	2480.6	1990.7	2280.8	1930.3			1673.9	1596.9	2024.3	1673.9	1596.9
1.4666	2476.9	2471.6	1991.9	2276.1	1932.4			1676.3	1595.1	2021.4	1676.3	1595.1
1.47493	2468.8	2477.6	1993.6	2272.4	1933.9			1678.9	1591.3	2021.3	1678.9	1591.3
1.48327	2468.3	2479	1992.8	2268.4	1934			1680	1592.2	2021	1680	1592.2
1.4916	2469.5	2476.5	1994.6	2267.1	1935.1			1680.9	1592.3	2022.2	1680.9	1592.3
1.49993	2471.4	2474.9	1996.4	2265	1933.1			1681.6	1592	2021.5	1681.6	1592
1.50827	2472.9	2475.3	1995.5	2260.6	1930.8			1682.5	1589.5	2024.5	1682.5	1589.5
1.5166	2470.2	2473.3	1995.3	2258.2	1931			1678.5	1588.4	2020.7	1678.5	1588.4
1.52493	2463.9	2472	1993.8	2261.4	1933.9			1681	1590.1	2020	1681	1590.1
1.53327	2464	2471.2	1990.1	2263.7	1934.4			1677.7	1590.6	2015.6	1677.7	1590.6
1.5416	2458.7	2472.7	1987.7	2267.1	1935			1674.6	1590.3	2013.8	1674.6	1590.3
1.54993	2458.9	2470.4	1987.3	2268.2	1936.6			1673.2	1589.8	2012.7	1673.2	1589.8
1.55827	2459.4	2479.7	1986	2266.9	1937.8			1671.1	1591.4	2011	1671.1	1591.4
1.5666	2456.4	2481.1	1980.8	2264	1936.2			1672.5	1592.1	2008.9	1672.5	1592.1
1.57493	2457.8	2482.2	1978.9	2261.4	1939.4			1675.4	1593.6	2008.4	1675.4	1593.6
1.58327	2456	2484.1	1966	2259.5	1939.4			1674.5	1594.6	2007.4	1674.5	1594.6
1.5916	2462.5	2486.4	1961	2260.6	1939.9			1677.2	1592.8	2008.1	1677.2	1592.8
1.59993	2466.6	2487.2	1956.9	2258.9	1939.2			1680.5	1592	2011.6	1680.5	1592
1.60827	2467.8	2477.9	1960	2256.8	1939			1681	1589.8	2014.5	1681	1589.8
1.6166	2468.6	2477.4	1957.1	2257.1	1938.5			1680.2	1591.3	2012.7	1680.2	1591.3
1.62493	2468.4	2475.7	1954.3	2254.9	1940.4			1681.7	1588.8	2014.1	1681.7	1588.8
1.63327	2467.6	2479.1	1953	2255.7	1938.8			1680.5	1590.2	2015	1680.5	1590.2
1.6416	2464.8	2478.6	1953.6	2254.1	1938.3			1678.5	1593.1	2015.4	1678.5	1593.1
1.64993	2470.1	2480.5	1952.9	2256.1	1941.9			1680.4	1592.2	2010.5	1680.4	1592.2
1.65827	2468.3	2469.3	1955.5	2258.1	1945.4			1682.7	1594	2007.2	1682.7	1594
1.6666	2464.4	2472.3	1951	2258	1943.8			1683.2	1595.6	2001.7	1683.2	1595.6
1.67493	2466	2471.6	1949	2261.2	1947.2			1684.3	1597.8	2000.6	1684.3	1597.8
1.68327	2468.2	2466.8	1947.3	2258.5	1946			1684.7	1599	2000.3	1684.7	1599
1.6916	2470.3	2464.7	1946.5	2255.9	1943.1			1684.8	1598.2	2002.2	1684.8	1598.2
1.69993	2472.9	2462.5	1942.7	2258.9	1940.4			1687	1594	1999.9	1687	1594
1.70827	2470.2	2455.4	1945.6	2259.6	1939.2			1688.6	1592.6	1999.1	1688.6	1592.6
1.7166	2477.1	2451.5	1947.7	2256.3	1939.7			1689	1591.9	1997.9	1689	1591.9
1.72493	2478.6	2453.8	1946.5	2257.1	1941.9			1685	1588.9	1994.8	1685	1588.9
1.73327	2472.3	2450	1946.8	2262.8	1940.8			1684.5	1587.9	1992.1	1684.5	1587.9
1.7416	2470.1	2454.7	1945.7	2263.3	1940.8			1681.5	1586.6	1988.4	1681.5	1586.6
1.74993	2469.1	2463.8	1940.1	2259.9	1936.7			1682.3	1586	1988.4	1682.3	1586
1.75827	2466.2	2465.6	1937.2	2261	1937.4			1685.5	1587.2	1987.5	1685.5	1587.2
1.7666	2468.9	2470.2	1933.2	2262.8	1938.3			1686	1588.7	1985	1686	1588.7
1.77493	2470.7	2473.2	1935.1	2261.5	1936.9			1685.3	1588.9	1985.2	1685.3	1588.9
1.78327	2469.5	2473.1	1931.4	2256.1	1937.4			1683.1	1586.3	1985.5	1683.1	1586.3
1.7916	2468.2	2474.2	1932.2	2256.3	1940.1			1679.8	1587.2	1986.3	1679.8	1587.2
1.79993	2474.8	2478.6	1929.6	2258.3	1936.7			1681.9	1588.4	1989.7	1681.9	1588.4
1.80827	2478.2	2478	1928.9	2257.9	1936.2			1679.8	1592.9	1987	1679.8	1592.9
1.8166	2476.9	2472.8	1927.7	2256.9	1936.2			1680.9	1594.3	1984.9	1680.9	1594.3
1.82493	2473.2	2472.2	1926.4	2255.9	1933.5			1681.6	1595.7	1982.8	1681.6	1595.7
1.83327	2473	2466.1	1924.6	2256.8	1932.1			1683.1	1594.7	1980	1683.1	1594.7
1.8416	2475.1	2463.1	1912.8	2256.8	1928.5			1682.4	1594.9	1979.6	1682.4	1594.9
1.84993	2474.7	2457.9	1909.8	2252.1	1928.1			1683.1	1596.1	1980.1	1683.1	1596.1
1.85827	2474.3	2458.9	1906	2255.3	1927.6			1683.7	1598.6	1983.4	1683.7	1598.6
1.8666	2471.9	2448.6	1903.4	2253.4	1928.5			1680.5	1600.4	1985.4	1680.5	1600.4
1.87493	2474.2	2450.3	1900.3	2252.1	1926.1			1680.6	1601.4	1989.5	1680.6	1601.4
1.88327	2474.9	2449.3	1901.7	2255	1926.1			1681.8	1602	1985.6	1681.8	1602
1.8916	2475.6	2445.4	1902.6	2254.7	1926.1			1683.2	1603.2	1981.3	1683.2	1603.2
1.89993	2475.6	2448.2	1903.6	2250.1	1923.8			1684.7	1603.7	1979.6	1684.7	1603.7
1.90827	2476.2	2449.3	1904.4	2250.1	1921.6			1688.1	1602.7	1978.5	1688.1	1602.7
1.9166	2472.9	2454	1905.9	2246.1	1923.1			1687.5	1600.4	1972.4	1687.5	1600.4
1.92493	2466.2	2450	1904.5	2243.3	1922.3			1686.1	1597.3	1971.9	1686.1	1597.3
1.93327	2466.1	2453.5	1903.1	2243.1	1920.6			1684.2	1598.1	1969.5	1684.2	1598.1
1.9416	2466.4	2451.5	1900.3	2240.1	1920.7			1681.2	1596	1967.5	1681.2	1596
1.94993	2469.9	2455	1905.8	2237.8	1918.8			1680.1	1594.6	1965.8	1680.1	1594.6
1.95827	2471.5	2449	1906.7	2239	1918.2			1678.8	1594.6	1966.4	1678.8	1594.6
1.9666	2468.2	2457.5	1905.1	2234	1918.6			1678.4	1594.4	1964.3	1678.4	1594.4
1.97493	2465.8	2467.6	1903.6	2234.6	1917.5			1678.4	1593.6	1964.1	1678.4	1593.6
1.98327	2463.3	2472.7	1900.9	2233.8	1918.1			1680.3	1595.2	1961.7	1680.3	1595.2
1.9916	2463.9	2476.3	1898	2236.5	1918			1681.2	1591.4	1963.5	1681.2	1591.4
1.99993	2459.1	2477.9	1894.9	2241	1918.4			1680.4	1591.5	1965.2	1680.4	1591.5
2.00827	2464	2477.4	1891.8	2246	1918.2			1678	1592.2	1967.3	1678	1592.2
2.0166	2458.3	2481.2	1888.7	2247	1916.8			1675.8	1590.3	1966.9	1675.8	1590.3
2.02493	2458.2	2477.9	1887.2	2244.4	1916.1			1677.8	1588	1964.1	1677.8	1588
2.03327	2462.5	2480.5	1887.9	2243.8	1915			1679.9	1591.2	1963.2	1679.9	1591.2
2.0416	2461.2	2480.5	1887	2241.9	1914.6			1680.8	1591.2	1964.7	1680.8	1591.2
2.04993	2467.9	2487.2	1886.6	2234.2	1911.9			1681.5	1592.1	1962.9	1681.5	1592.1
2.05827	2468.5	2483.1	1881.5	2225.2	1912.6			1681.2	1591.6	1961.7	1681.2	1591.6
2.0666	2468.2	2489	1878.5	2221.7	1913.1			1683.2	1593.3	1960.9	1683.2	1593.3
2.07493	2470.5	2489.1	1881.4	2222.1	1911.9			1682.5	1591.8	1964.5	1682.5	1591.8
2.08327	2469.1	2483.3	1880.3	2220.7	1909.9			1683.4	1591.4	1971.5	1683.4	1591.4
2.0916	2472	2487.9	1873.9	2219.8	1909.4			1683.8	1592	1966.5	1683.8	1592
2.09993	2471.9	2486.9	1871.7	2221.5	1908.2			1681.3	1590.9	1965.4	1681.3	1590.9
2.10827	2470.3	2487.8	1871.2	2225.1	1906.5			1677.9	1586.5	1970	1677.9	1586.5
2.1166	2466.8	2484.8	1871.5	2230.5	1905.5			1677.7	1583.2	1969.1	1677.7	1583.2
2.12493	2459.2	2477.3	1867	2229.1	1904.8			1676.7	1582.4	1967.2	1676.7	1582.4
2.13327	2457.2	2475.7	1862.7	2228.2	1903			1676.2	1581.9	1970.5	1676.2	1581.9
2.1416	2456.5	2470.6	1865.7	2229.2	1901.1			1679.9	1582.8	1968.1	1679.9	1582.8
2.14993	2455.3	2468.6	1862.5	2226.5	1901.9			1677.6	1583.6	1969.8	1677.6	1583.6
2.15827	2457.4	2473.7	1859	2223.3	1899.7			1676.5	1582.3	1969.1	1676.5	1582.3
2.1666	2454.6	2476.3	1857.4	2221.2	1900			1675.8	1583.4	1968.7	1675.8	1583.4
2.17493	2458.7	2470.6	1858	2222.3	1900.5			1674.9	1585.2	1973.8	1674.9	1585.2
2.18327	2455.7	2470	1856.8	2224.9	1900.7			1675.3	1582.7	1971.7	1675.3	1582.7
2.1916	2461.5	2456.3	1854.8	2225.1	1899.5			1674.4	1582.6	1973.9	1674.4	1582.6
2.19993	2464.2	2451.1	1851.4	2224.1	1901.1			1671.6	1581.5	1975.1	1671.6	1581.5
2.20827	2465.1	2446.9	1849.1	2218.2	1903.4			1668.8	1579.6	1973.4	1668.8	1579.6
2.2166	2458.8	2452.7	1851.1	2222.2	1906.2			1667.4	1579.4	1973.1	1667.4	1579.4
2.22493	2452.6	2459.8	1848.1	2224.7	1908.2			1667.2	1581	1971.3	1667.2	1581
2.23327	2454	2461.1	1843.2	2233.1	1908.5			1663.5	1581	1966.9	1663.5	1581
2.2416	2453.8	2457.5	1847.3	2231.2	1908.5			1662.7	1582.1	1969.7	1662.7	1582.1
2.24993	2451.8	2460.1	1852.2	2230.1	1907.8			1664	1582.1	1969.3	1664	1582.1
2.25827	2454	2463.9	1851.9	2228.9	1909.1			1664.6	1581.1	1966.9	1664.6	1581.1
2.2666	2453	2463.5	1854.6	2226.6	1906.3			1663	1584.1	1968	1663	1584.1
2.27493	2456.8	2464.3	1858.6	2223.6	1908.7			1663.6	1582.8	1971.6	1663.6	1582.8
2.28327	2459.4	2469.3	1859.8	2223.7	1909.5			1662	1581	1977.2	1662	1581
2.2916	2454.7	2470.6	1853.3	2225.8	1912			1664.8	1581.4	1972.9	1664.8	1581.4
2.29993	2450.9	2470.4	1847.3	2225.3	1911.2			1663.9	1582.6	1965.9	1663.9	1582.6
2.30827	2446.6	2462	1845.1	2227.5	1911.9			1660.9	1580.7	1962.2	1660.9	1580.7
2.3166	2441.2	2464.9	1846.6	2220.3	1910.5			1657.3	1578.8	1957	1657.3	1578.8
2.32493	2435.6	2472.3	1847.4	2222.5	1912.5			1655.8	1578.2	1956.8	1655.8	1578.2
2.33327	2433.5	2469	1848.2	2224.6	1912			1655.4	1575.3	1959.1	1655.4	1575.3
2.3416	2433.8	2466	1850.1	2224.1	1913			1652.9	1576.2	1956.7	1652.9	1576.2
2.34993	2436.8	2466.4	1850.6	2223.7	1912.8			1652.1	1574.5	1953	1652.1	1574.5
2.35827	2442.1	2470.2	1842.8	2225.5	1914.1			1648.7	1573.3	1950.4	1648.7	1573.3
2.3666	2446	2465.3	1841.8	2223.8	1914.3			1649.2	1573.7	1953.8	1649.2	1573.7
2.37493	2443.9	2460.3	1838.4	2220	1913.9			1647.2	1576.1	1956.1	1647.2	1576.1
2.38327	2442.2	2457.8	1833.6	2218.3	1911.9			1649.1	1575.8	1954.7	1649.1	1575.8
2.3916	2445.9	2463.5	1832.8	2223.5	1910.1			1648.2	1573.3	1951.8	1648.2	1573.3
2.39993	2440.1	2462.3	1830.9	2219.6	1908.7			1647.9	1569.2	1952.4	1647.9	1569.2
2.40827	2440.5	2465.8	1835	2212.8	1906.8			1647	1566	1948.7	1647	1566
2.4166	2438.1	2464.9	1836.8	2211	1907.7			1646.7	1564.3	1950.7	1646.7	1564.3
2.42493	2441.1	2466	1837.5	2208.4	1908.8			1646.1	1565.4	1952.1	1646.1	1565.4

## Sheet: SF2h
Control					Mfn2-KD
Distance	actin	VE-cadherin			Distance	actin	VE-cadherin
0	102	41			0	35	0
0.2196	64.875	49.652			0.2196	17.402	49.749
0.4393	103.135	80.274			0.4393	21.954	37.991
0.6589	91.629	112.487			0.6589	38.743	3.652
0.8786	97.745	46.733			0.8786	24.274	15.941
1.0982	66.966	48.189			1.0982	28.569	65.749
1.3179	53.428	38.514			1.3179	55.528	76.209
1.5375	83.397	29.022			1.5375	26.818	5.151
1.7572	118.401	57.86			1.7572	49.819	10.919
1.9768	134.817	33.773			1.9768	14.702	8.996
2.1965	125.253	26.369			2.1965	8.297	23.556
2.4161	123.708	13.87			2.4161	11.387	27.625
2.6358	76.992	23.186			2.6358	25.87	2.011
2.8554	67.088	34.75			2.8554	9.584	0.08
3.0751	83.613	16.279			3.0751	33.447	2.287
3.2947	114.115	26.633			3.2947	43.786	13.072
3.5144	110.757	44.02			3.5144	16.96	49.786
3.734	106.659	92			3.734	25.613	63.22
3.9536	116.602	189.476			3.9536	32.92	45.534
4.1733	114.225	219.444			4.1733	17.632	115.192
4.3929	175.025	235.305			4.3929	4.221	13.754
4.6126	214.127	253.458			4.6126	14.112	0
4.8322	216.607	245.38			4.8322	26.811	10.506
5.0519	204.136	214.755			5.0519	19.625	0
5.2715	182.172	189.021			5.2715	23.272	5.792
5.4912	168.917	173.894			5.4912	36.473	34.227
5.7108	193.459	145.723			5.7108	67.664	7.484
5.9305	217.843	127.253			5.9305	40.908	102.053
6.1501	206.966	139.793			6.1501	49.677	89.864
6.3698	125.518	145.156			6.3698	26.103	20.137
6.5894	128.937	147.565			6.5894	31.722	2.213
6.8091	158.64	195.938			6.8091	53.212	1.754
7.0287	141.74	214.25			7.0287	53.614	0
7.2484	90.607	189.056			7.2484	49.395	0
7.468	39.709	41.308			7.468	36.117	0
7.6876	17.188	6.966			7.6876	32.887	0
7.9073	42.524	1.709			7.9073	7.902	0
8.1269	58.928	11.888			8.1269	0	0
8.3466	66.512	46.795			8.3466	0	0
8.5662	104.116	50.212			8.5662	0	0
8.7859	174.632	82.285			8.7859	0	0
9.0055	142.586	188.221			9.0055	0	0
9.2252	89.915	123.728			9.2252	0.45	0
9.4448	44.068	12.875			9.4448	0.981	0
9.6645	19.536	0.333			9.6645	0	0
9.8841	14.722	0			9.8841	0	0
10.1038	7.727	0			10.1038	0	0
10.3234	8.732	11.972			10.3234	0	0
10.5431	14.046	11.364			10.5431	0	0
10.7627	37.282	6.99			10.7627	0	0
10.9824	55.976	9.227			10.9824	0	0
11.202	48.654	8.083			11.202	0	0
11.4216	43.387	0.11			11.4216	0	0
11.6413	7	2			11.6413	0	0
					11.8609	0	0
					12.0806	0	0
					12.3002	0	0
					12.5199	1.673	0
					12.7395	0.718	0
					12.9592	0	0
					13.1788	0	0
					13.3985	0	0
					13.6181	0	0
					13.8378	0	0
					14.0574	0	0
					14.2771	0.067	0
					14.4967	3.14	0
					14.7164	100.528	0
					14.936	213.248	0
					15.1556	216.375	0
					15.3753	159.647	0
					15.5949	113.083	0
					15.8146	69.066	0
					16.0342	27.528	0
					16.2539	16.003	0
					16.4735	38.039	0
					16.6932	54.777	0
					16.9128	92.082	0
					17.1325	126.739	0
					17.3521	66.971	0
					17.5718	42.87	0
					17.7914	52.61	0
					18.0111	46.176	0
					18.2307	36.07	0
					18.4504	26.953	0.113
					18.67	31.264	5.151
					18.8896	103.428	108.415
					19.1093	61.108	41.065
					19.3289	75.48	2.093
					19.5486	84.207	3.812
					19.7682	42.56	13.819
					19.9879	38.935	6.391
					20.2075	40	6.82e-13

## Sheet: SF3b
				EdU positive cells (%)
				Control EdU+	Mfn2-KD EdU+
			Exp #1	6.01	12.04
			Exp #2	13.07	8.38
			Exp #3	8.21	8.41

## Sheet: SF3e
				Double positive cells of FITC-Annexin V and PI (%)
				Control	Mfn2-KD
			Exp#1	0.7	0.18
			Exp#2	0.77	0.22
			Exp#3	0.1	0.08

[truncated: 21 more sheets: SF3h, SF3j, SF3k, SF3l, SF3n, SF4b, SF4c, SF4e, SF4f, SF5a, SF5b, SF5c, SF5d, SF5e, SF5f, SF6a, SF6b, SF6c, SF6d, SF6e …]
